# Supplementary material for: Multigenerational impacts of bile exposure are mediated by TGR5 signaling pathways
Source: Sci Rep. 2018 Nov 15;8:16875. doi: 10.1038/s41598-018-34863-0 (PMC6237852; doi:10.1038/s41598-018-34863-0)
Supplement: Supplementary file 2 — RRBS dataset [file 41598_2018_34863_MOESM2_ESM.xls]

## Sheet: Table S1
Table S1
seqnames	start	end	width	strand	qvalue	meth.diff	annot.seqnames	annot.start	annot.end	annot.width
chr16	18630572	18630572	1	-	7.75146045570054e-05	-29.9959175341907	chr16	18629939	18630938	1000
chr16	18630572	18630572	1	-	7.75146045570054e-05	-29.9959175341907	chr16	18629939	18630938	1000
chr16	18630572	18630572	1	-	7.75146045570054e-05	-29.9959175341907	chr16	18629939	18630938	1000
chr9	103288747	103288747	1	-	0.000789791641027914	-32.8846153846154	chr9	103288298	103289297	1000
chr10	80172147	80172147	1	-	0.00509764044547789	28.3516483516484	chr10	80171944	80172943	1000
chr17	45734586	45734586	1	+	8.7199207031717e-10	-38.1234707321664	chr17	45733845	45734844	1000
chr2	173522372	173522372	1	+	8.88283154519641e-06	-34.0736040609137	chr2	173521592	173522591	1000
chr5	25499513	25499513	1	-	2.35315927379091e-06	-33.8709677419355	chr5	25498797	25499796	1000
chr2	179976397	179976397	1	+	4.90658251456536e-07	29.3577981651376	chr2	179975853	179976852	1000
chr8	95806098	95806098	1	-	0.00195126663969355	-32.3481116584565	chr8	95805830	95806829	1000
chr6	73470503	73470503	1	-	9.25137066623828e-09	-42.9622319906701	chr6	73469668	73470667	1000
chr16	91069378	91069378	1	-	6.24071347114782e-05	-26.4690355329949	chr16	91069146	91070145	1000
chr16	91069378	91069378	1	-	6.24071347114782e-05	-26.4690355329949	chr16	91069146	91070145	1000
chr13	101254252	101254252	1	+	2.1515321730615e-11	49.0196078431373	chr13	101253319	101254318	1000
chr15	58035027	58035027	1	-	1.11960393556392e-09	-34.5911375057104	chr15	58034295	58035294	1000
chr18	54611170	54611170	1	+	1.62864474801675e-13	38.9652623798965	chr18	54610744	54611743	1000
chr17	48090508	48090508	1	-	9.95913842326811e-12	-38.717172244557	chr17	48090379	48091378	1000
chr11	110251862	110251862	1	-	5.33842730318937e-06	-28.4427111350188	chr11	110251777	110252776	1000
chr11	110251862	110251862	1	-	5.33842730318937e-06	-28.4427111350188	chr11	110251777	110252776	1000
chr11	110251862	110251862	1	-	5.33842730318937e-06	-28.4427111350188	chr11	110251777	110252776	1000
chr5	24393429	24393429	1	-	0.00132632976397111	-32.2775263951735	chr5	24393156	24394155	1000
chr5	24393429	24393429	1	-	0.00132632976397111	-32.2775263951735	chr5	24393156	24394155	1000
chr8	105700311	105700311	1	+	0.000188085703697493	27.2292301000435	chr8	105699822	105700821	1000
chr6	140623418	140623418	1	-	6.08141115076702e-07	-27.4725274725275	chr6	140622502	140623501	1000
chr6	140623418	140623418	1	-	6.08141115076702e-07	-27.4725274725275	chr6	140622502	140623501	1000
chr6	48626174	48626174	1	+	9.45574015161864e-08	25.625	chr6	48625764	48626763	1000
chr8	72239168	72239168	1	-	4.0378795797744e-07	-36.1088520487957	chr8	72239132	72240131	1000
chr10	24928382	24928382	1	+	6.54542513763529e-11	43.3916083916084	chr10	24927471	24928470	1000
chr4	141242771	141242771	1	+	0.00843686390795135	-28.8243831640058	chr4	141241884	141242883	1000
chr19	4907096	4907096	1	+	1.74713875642926e-06	-29.531027335147	chr19	4906628	4907627	1000
chr19	4907096	4907096	1	+	1.74713875642926e-06	-29.531027335147	chr19	4906628	4907627	1000
chr19	4907096	4907096	1	+	1.74713875642926e-06	-29.531027335147	chr19	4906628	4907627	1000
chr1	150393414	150393414	1	-	8.22229952566614e-08	-26.25	chr1	150393056	150394055	1000
chr1	150393414	150393414	1	-	8.22229952566614e-08	-26.25	chr1	150393056	150394055	1000
chr8	65129602	65129602	1	-	6.02690865972787e-11	-45.3272128060264	chr8	65129538	65130537	1000
chr7	45572743	45572743	1	+	2.11235266690787e-12	27.6923076923077	chr7	45571870	45572869	1000
chr9	44107220	44107220	1	+	0.00656062335404762	-25.2747252747253	chr9	44106245	44107244	1000
chr9	44107220	44107220	1	+	0.00656062335404762	-25.2747252747253	chr9	44106271	44107270	1000
chr9	44107220	44107220	1	+	0.00656062335404762	-25.2747252747253	chr9	44106309	44107308	1000
chr2	34108682	34108682	1	-	0.000200940108632644	-25.5814876557911	chr2	34107736	34108735	1000
chr9	67758506	67758506	1	+	7.68336545113356e-07	-39.4871794871795	chr9	67758437	67759436	1000
chr4	151129747	151129747	1	+	2.06866228329401e-07	-36.9543650793651	chr4	151129496	151130495	1000
chr19	6016599	6016599	1	-	0.00893210200899209	25.3960857409133	chr19	6015826	6016825	1000
chr11	119083633	119083633	1	-	7.85593962792504e-05	26.7857142857143	chr11	119082657	119083656	1000
chr10	78753925	78753925	1	+	0.00152115610465427	-32.4979114452799	chr10	78753068	78754067	1000
chr13	74349661	74349661	1	+	1.29861421987602e-05	-25.2901900359527	chr13	74349317	74350316	1000
chr13	74349661	74349661	1	+	1.29861421987602e-05	-25.2901900359527	chr13	74349317	74350316	1000
chr13	74349661	74349661	1	+	1.29861421987602e-05	-25.2901900359527	chr13	74349317	74350316	1000
chr8	84271260	84271260	1	-	5.32039940768718e-05	-31.5592903828198	chr8	84270403	84271402	1000
chr8	84271260	84271260	1	-	5.32039940768718e-05	-31.5592903828198	chr8	84270403	84271402	1000
chr7	127196834	127196834	1	+	2.38185980050567e-09	31.0924369747899	chr7	127196078	127197077	1000
chr7	127196834	127196834	1	+	2.38185980050567e-09	31.0924369747899	chr7	127196078	127197077	1000
chr7	127196834	127196834	1	+	2.38185980050567e-09	31.0924369747899	chr7	127196078	127197077	1000
chr7	127196834	127196834	1	+	2.38185980050567e-09	31.0924369747899	chr7	127196078	127197077	1000
chr7	127196834	127196834	1	+	2.38185980050567e-09	31.0924369747899	chr7	127196078	127197077	1000
chr2	167688015	167688015	1	-	0.000127976866459173	26.8711967545639	chr2	167687915	167688914	1000
chr8	46163458	46163458	1	-	2.01204496472172e-08	26.0869565217391	chr8	46162689	46163688	1000
chr5	134947201	134947201	1	+	0.000885719909393687	-29.8076923076923	chr5	134946935	134947934	1000
chr2	156333601	156333601	1	+	3.58810272041337e-07	-31.7747611865259	chr2	156332860	156333859	1000
chr2	156333611	156333611	1	+	1.74319710955565e-06	-26.9513055751588	chr2	156332860	156333859	1000
chr11	77463699	77463699	1	-	5.14730909705118e-07	-35.4504504504504	chr11	77462836	77463835	1000
chr11	77463699	77463699	1	-	5.14730909705118e-07	-35.4504504504504	chr11	77462836	77463835	1000
chr11	77463699	77463699	1	-	5.14730909705118e-07	-35.4504504504504	chr11	77462911	77463910	1000
chr11	77463699	77463699	1	-	5.14730909705118e-07	-35.4504504504504	chr11	77462911	77463910	1000
chr11	77463699	77463699	1	-	5.14730909705118e-07	-35.4504504504504	chr11	77462911	77463910	1000
chr11	98701293	98701293	1	+	2.54931542601839e-08	-28.5714285714286	chr11	98700313	98701312	1000
chr9	57628862	57628862	1	-	0.000375838582604114	27.8744381615195	chr9	57628762	57629761	1000
chr8	107165468	107165468	1	-	7.22126764533826e-09	-40.6195207481005	chr8	107164915	107165914	1000
chr19	37685021	37685021	1	+	1.91993614043502e-07	-25.5723443223443	chr19	37684680	37685679	1000
chr17	26090754	26090754	1	+	0.000254246189793181	31.3924050632911	chr17	26090165	26091164	1000
chr17	28207215	28207215	1	+	4.00082807754754e-07	27.9710535778497	chr17	28206778	28207777	1000
chr17	28207215	28207215	1	+	4.00082807754754e-07	27.9710535778497	chr17	28206778	28207777	1000
chr2	152572102	152572102	1	+	2.627823033843e-05	-30.3225806451613	chr2	152571744	152572743	1000
chr11	89061595	89061595	1	+	1.34676299732696e-06	-25.9615562503469	chr11	89061032	89062031	1000
chr11	89061595	89061595	1	+	1.34676299732696e-06	-25.9615562503469	chr11	89061032	89062031	1000
chr8	85071720	85071720	1	+	1.46692882538244e-05	25.3968253968254	chr8	85070757	85071756	1000
chr8	85071720	85071720	1	+	1.46692882538244e-05	25.3968253968254	chr8	85070757	85071756	1000
chr14	70627303	70627303	1	+	2.7941136817652e-05	29.3340494092374	chr14	70627066	70628065	1000
chr14	70627303	70627303	1	+	2.7941136817652e-05	29.3340494092374	chr14	70627066	70628065	1000
chr14	70627353	70627353	1	+	0.000392308128704988	27.3194614443084	chr14	70627066	70628065	1000
chr14	70627353	70627353	1	+	0.000392308128704988	27.3194614443084	chr14	70627066	70628065	1000
chr5	27261585	27261585	1	+	2.15732092901785e-09	27.8043271905993	chr5	27260935	27261934	1000
chr11	69999948	69999948	1	-	5.34120446936624e-07	-43.8170306241116	chr11	69999626	70000625	1000
chr11	69999948	69999948	1	-	5.34120446936624e-07	-43.8170306241116	chr11	69999626	70000625	1000
chr11	69999948	69999948	1	-	5.34120446936624e-07	-43.8170306241116	chr11	69999626	70000625	1000
chr17	43158814	43158814	1	+	0.000193228806631392	-27.8733572281959	chr17	43158292	43159291	1000
chr17	43158814	43158814	1	+	0.000193228806631392	-27.8733572281959	chr17	43158292	43159291	1000
chr17	43158814	43158814	1	+	0.000193228806631392	-27.8733572281959	chr17	43158292	43159291	1000
chr4	129906193	129906193	1	-	2.43696969679029e-06	28.2608695652174	chr4	129905216	129906215	1000
chr4	129906193	129906193	1	-	2.43696969679029e-06	28.2608695652174	chr4	129905226	129906225	1000
chr1	153414962	153414962	1	-	2.58123133505233e-05	37.2328021764477	chr1	153414234	153415233	1000
chr1	153414991	153414991	1	-	1.88041536386923e-07	40.8346752549651	chr1	153414234	153415233	1000
chr1	87157140	87157140	1	-	5.45327601018244e-06	-39.6711440481705	chr1	87156357	87157356	1000
chr1	87157147	87157147	1	-	0.000103196649951137	33.1519221861973	chr1	87156357	87157356	1000
chr1	87157162	87157162	1	-	1.75322875323993e-05	-36.7878647522001	chr1	87156357	87157356	1000
chr1	87157174	87157174	1	-	1.45035212321994e-06	-40.0560224089636	chr1	87156357	87157356	1000
chr9	25481034	25481034	1	-	0.000704658599263799	-26.0670123653769	chr9	25480597	25481596	1000
chr6	135362587	135362587	1	+	1.46350324477513e-05	34.3250861259004	chr6	135361931	135362930	1000
chr6	135362587	135362587	1	+	1.46350324477513e-05	34.3250861259004	chr6	135361931	135362930	1000
chr19	40659699	40659699	1	-	0.00869792155219356	-25.2238805970149	chr19	40658770	40659769	1000
chr7	5079423	5079423	1	-	0.000174366183123885	32.2760290556901	chr7	5079235	5080234	1000
chr7	5079423	5079423	1	-	0.000174366183123885	32.2760290556901	chr7	5079235	5080234	1000
chr7	5079434	5079434	1	-	0.000314271302982307	-30.3726708074534	chr7	5079235	5080234	1000
chr7	5079434	5079434	1	-	0.000314271302982307	-30.3726708074534	chr7	5079235	5080234	1000
chr5	24446010	24446010	1	+	0.000520100224239661	26.8867924528302	chr5	24445236	24446235	1000
chr5	24446010	24446010	1	+	0.000520100224239661	26.8867924528302	chr5	24445188	24446187	1000
chr5	24446010	24446010	1	+	0.000520100224239661	26.8867924528302	chr5	24445236	24446235	1000
chr3	89102757	89102757	1	+	1.10863369552495e-06	27.0598315007854	chr3	89101968	89102967	1000
chr3	89102757	89102757	1	+	1.10863369552495e-06	27.0598315007854	chr3	89101968	89102967	1000
chr13	49320329	49320329	1	-	2.70530733981989e-07	40.6363224637681	chr13	49320312	49321311	1000
chr4	124699972	124699972	1	+	1.15151055255677e-05	-26.9381875327397	chr4	124699699	124700698	1000
chr11	121421219	121421219	1	-	4.55054671588478e-10	27.027027027027	chr11	121420373	121421372	1000
chr5	142959647	142959647	1	+	0.000137354016399878	-25.782092772384	chr5	142959355	142960354	1000
chr5	142959754	142959754	1	+	7.10583742810204e-10	-33.6883116883117	chr5	142959355	142960354	1000
chr7	31054102	31054102	1	-	3.23923813715428e-06	-27.027027027027	chr7	31053123	31054122	1000
chr5	138272864	138272864	1	-	8.93883900739472e-06	-30.499784575614	chr5	138272755	138273754	1000
chr5	138272864	138272864	1	-	8.93883900739472e-06	-30.499784575614	chr5	138272768	138273767	1000
chr7	6202668	6202668	1	+	4.00639672984176e-05	-26.037026037026	chr7	6201800	6202799	1000
chr7	6202674	6202674	1	+	1.61267011109723e-07	-25.2252252252252	chr7	6201800	6202799	1000
chr12	8302464	8302464	1	+	1.0702077572365e-07	-30.4347826086957	chr12	8301955	8302954	1000
chr12	8302464	8302464	1	+	1.0702077572365e-07	-30.4347826086957	chr12	8301955	8302954	1000
chr15	7809451	7809451	1	+	3.07080413906146e-06	36.8012422360248	chr15	7809048	7810047	1000
chr15	7809451	7809451	1	+	3.07080413906146e-06	36.8012422360248	chr15	7809048	7810047	1000
chr6	48746092	48746092	1	-	0.00149193810151904	-25.3694581280788	chr6	48745197	48746196	1000
chr6	48746092	48746092	1	-	0.00149193810151904	-25.3694581280788	chr6	48745197	48746196	1000
chr3	97032124	97032124	1	+	4.09550471568436e-06	-25.6771418989564	chr3	97031402	97032401	1000
chr3	97032124	97032124	1	+	4.09550471568436e-06	-25.6771418989564	chr3	97031402	97032401	1000
chr9	106158774	106158774	1	+	6.35572058847079e-08	-29.7817779565567	chr9	106158139	106159138	1000
chr9	106158774	106158774	1	+	6.35572058847079e-08	-29.7817779565567	chr9	106158139	106159138	1000
chr11	6660907	6660907	1	-	2.32758601753337e-07	31.6220564575106	chr11	6660237	6661236	1000
chr4	88757429	88757429	1	+	0.000186880799334608	26.1904761904762	chr4	88756844	88757843	1000
chr2	152345509	152345509	1	-	1.22857222257054e-06	27.2108399669407	chr2	152344669	152345668	1000
chr4	155624885	155624885	1	-	9.61004542891118e-08	-25.3333333333333	chr4	155624756	155625755	1000
chr14	74974150	74974150	1	+	0.00112276984015868	-32.9268292682927	chr14	74974086	74975085	1000
chr14	74974152	74974152	1	+	0.000153143188613479	-36.5853658536585	chr14	74974086	74975085	1000
chr14	74974175	74974175	1	+	0.000699344437467933	-35.2682926829268	chr14	74974086	74975085	1000
chr7	24661290	24661290	1	+	1.02760124140504e-07	30.5345911949686	chr7	24660294	24661293	1000
chr14	67745755	67745755	1	+	2.74280509205528e-07	-52.3109243697479	chr14	67745270	67746269	1000
chr14	67745769	67745769	1	+	7.45391292757212e-07	-50.2100840336134	chr14	67745270	67746269	1000
chr16	18622945	18622945	1	-	1.30652382286271e-11	-43.5050890585242	chr16	18622404	18623403	1000
chr16	18622945	18622945	1	-	1.30652382286271e-11	-43.5050890585242	chr16	18622404	18623403	1000
chr12	75416997	75416997	1	-	1.55450861406482e-16	27.1475815779613	chr12	75416782	75417781	1000
chr3	108018549	108018549	1	+	3.93790174272612e-05	-25.1861378096656	chr3	108017974	108018973	1000
chr8	94385692	94385692	1	-	3.47275954378569e-05	25.2134831460674	chr8	94385500	94386499	1000
chr8	94385692	94385692	1	-	3.47275954378569e-05	25.2134831460674	chr8	94385500	94386499	1000
chr9	121791996	121791996	1	-	0.000126238497113005	-31.1873671424233	chr9	121791121	121792120	1000
chr9	121792026	121792026	1	-	0.00336855577803324	-25.4545454545455	chr9	121791121	121792120	1000
chr6	52246407	52246407	1	+	6.01877334034877e-12	-27.6595744680851	chr6	52245811	52246810	1000
chr15	102953714	102953714	1	+	5.55310646180108e-08	38.3068783068783	chr15	102953526	102954525	1000
chr15	102953722	102953722	1	+	2.64113228373236e-05	30.4541768045418	chr15	102953526	102954525	1000
chr15	102953729	102953729	1	+	6.02634726519669e-07	33.7203287545261	chr15	102953526	102954525	1000
chr4	129122478	129122478	1	+	0.00020859284163081	-28.587962962963	chr4	129121748	129122747	1000
chr4	129122478	129122478	1	+	0.00020859284163081	-28.587962962963	chr4	129121926	129122925	1000
chr1	91398924	91398924	1	-	4.16550428592393e-06	25.3333333333333	chr1	91398784	91399783	1000
chr1	91398924	91398924	1	-	4.16550428592393e-06	25.3333333333333	chr1	91398784	91399783	1000
chr1	91398924	91398924	1	-	4.16550428592393e-06	25.3333333333333	chr1	91398784	91399783	1000
chr1	91398924	91398924	1	-	4.16550428592393e-06	25.3333333333333	chr1	91398784	91399783	1000
chr11	70700564	70700564	1	-	4.3811094499322e-05	-28.499452354874	chr11	70700156	70701155	1000
chr11	70700564	70700564	1	-	4.3811094499322e-05	-28.499452354874	chr11	70700156	70701155	1000
chr11	70700564	70700564	1	-	4.3811094499322e-05	-28.499452354874	chr11	70700156	70701155	1000
chr11	70700564	70700564	1	-	4.3811094499322e-05	-28.499452354874	chr11	70700156	70701155	1000
chr11	70700564	70700564	1	-	4.3811094499322e-05	-28.499452354874	chr11	70700156	70701155	1000
chr14	55603709	55603709	1	+	0.000202475957902517	36.0294117647059	chr14	55602985	55603984	1000
chr14	55603709	55603709	1	+	0.000202475957902517	36.0294117647059	chr14	55602985	55603984	1000
chr14	55603709	55603709	1	+	0.000202475957902517	36.0294117647059	chr14	55603579	55604578	1000
chr11	102467253	102467253	1	+	6.34813866469512e-09	31.4814814814815	chr11	102467200	102468199	1000
chr11	102469982	102469982	1	-	4.50437435040843e-05	-26.660368445914	chr11	102469884	102470883	1000
chr11	102469982	102469982	1	-	4.50437435040843e-05	-26.660368445914	chr11	102469884	102470883	1000
chr7	127911745	127911745	1	+	6.75558907484618e-06	-30.7871028923661	chr7	127911517	127912516	1000
chr7	127911745	127911745	1	+	6.75558907484618e-06	-30.7871028923661	chr7	127911517	127912516	1000
chrX	7823048	7823048	1	-	7.81710717685266e-05	-30.1299133910726	chrX	7822759	7823758	1000
chr16	92359058	92359058	1	-	2.76649180113383e-06	26.3888888888889	chr16	92358875	92359874	1000
chr11	33962388	33962388	1	+	2.18813556712985e-05	27.4170274170274	chr11	33962013	33963012	1000
chr5	25499513	25499513	1	-	2.35315927379091e-06	-33.8709677419355	chr5	25498784	25499783	1000
chr5	25499513	25499513	1	-	2.35315927379091e-06	-33.8709677419355	chr5	25498784	25499783	1000
chr5	25499513	25499513	1	-	2.35315927379091e-06	-33.8709677419355	chr5	25498784	25499783	1000
chr5	25499513	25499513	1	-	2.35315927379091e-06	-33.8709677419355	chr5	25498784	25499783	1000
chr11	99493286	99493286	1	+	0.00310957491228953	-29.0969899665552	chr11	99493111	99494110	1000
chr9	51077874	51077874	1	+	3.05684319067659e-07	29.3413173652695	chr9	51077095	51078094	1000
chr9	51077898	51077898	1	+	8.06677579151282e-07	38.8255746571373	chr9	51077095	51078094	1000
chr9	51078061	51078061	1	-	1.40617975412386e-07	33.3333333333333	chr9	51077095	51078094	1000
chr5	65390639	65390639	1	-	0.000160616608961053	-30.2040816326531	chr5	65390497	65391496	1000
chr5	65390639	65390639	1	-	0.000160616608961053	-30.2040816326531	chr5	65390497	65391496	1000
chr5	65390658	65390658	1	-	2.93639734164116e-11	48.5507246376812	chr5	65390497	65391496	1000
chr5	65390658	65390658	1	-	2.93639734164116e-11	48.5507246376812	chr5	65390497	65391496	1000
chr5	65390681	65390681	1	-	1.03008464361972e-06	-34.8979591836735	chr5	65390497	65391496	1000
chr5	65390681	65390681	1	-	1.03008464361972e-06	-34.8979591836735	chr5	65390497	65391496	1000
chr11	4257130	4257130	1	-	4.25398247874689e-08	-32.2033898305085	chr11	4256568	4257567	1000
chr1	180640958	180640958	1	-	3.27558164222318e-07	34.6666666666667	chr1	180640150	180641149	1000
chr1	180640958	180640958	1	-	3.27558164222318e-07	34.6666666666667	chr1	180640150	180641149	1000
chr1	180640958	180640958	1	-	3.27558164222318e-07	34.6666666666667	chr1	180640150	180641149	1000
chr1	180640958	180640958	1	-	3.27558164222318e-07	34.6666666666667	chr1	180640150	180641149	1000
chr1	180640958	180640958	1	-	3.27558164222318e-07	34.6666666666667	chr1	180640150	180641149	1000
chr14	101729835	101729835	1	-	7.56020069844659e-06	33.9285714285714	chr14	101728928	101729927	1000
chr6	97253000	97253000	1	+	0.000191521677670692	30.8224201152436	chr6	97252781	97253780	1000
chr12	16590340	16590340	1	+	0.000186660183087092	33.1678125795773	chr12	16589771	16590770	1000
chr12	16590340	16590340	1	+	0.000186660183087092	33.1678125795773	chr12	16589771	16590770	1000
chr12	16590340	16590340	1	+	0.000186660183087092	33.1678125795773	chr12	16589771	16590770	1000
chr12	16590340	16590340	1	+	0.000186660183087092	33.1678125795773	chr12	16589771	16590770	1000
chr12	40200004	40200004	1	+	0.00174444389698365	-25.5423728813559	chr12	40199316	40200315	1000
chr12	40200004	40200004	1	+	0.00174444389698365	-25.5423728813559	chr12	40199316	40200315	1000
chr12	40200004	40200004	1	+	0.00174444389698365	-25.5423728813559	chr12	40199316	40200315	1000
chr2	164405380	164405380	1	+	1.3940024828537e-10	-31.5295815295815	chr2	164404819	164405818	1000
chr2	164405380	164405380	1	+	1.3940024828537e-10	-31.5295815295815	chr2	164405161	164406160	1000
chr2	164405380	164405380	1	+	1.3940024828537e-10	-31.5295815295815	chr2	164404819	164405818	1000
chr1	132068337	132068337	1	+	5.65591122496447e-07	-28.75	chr1	132068063	132069062	1000
chr1	132068337	132068337	1	+	5.65591122496447e-07	-28.75	chr1	132068063	132069062	1000
chr1	132068337	132068337	1	+	5.65591122496447e-07	-28.75	chr1	132068063	132069062	1000
chr1	132068337	132068337	1	+	5.65591122496447e-07	-28.75	chr1	132068063	132069062	1000
chr1	132068337	132068337	1	+	5.65591122496447e-07	-28.75	chr1	132068063	132069062	1000
chr1	132068337	132068337	1	+	5.65591122496447e-07	-28.75	chr1	132068063	132069062	1000
chr3	88536447	88536447	1	-	0.000962454995278544	29.9220272904483	chr3	88536383	88537382	1000
chr3	88536717	88536717	1	-	3.18900412330164e-09	36.8496207050424	chr3	88536383	88537382	1000
chr3	88536731	88536731	1	-	0.000801227044380753	-28.5439207775536	chr3	88536383	88537382	1000
chr3	88536755	88536755	1	+	8.26603351384018e-06	33.8793103448276	chr3	88536383	88537382	1000
chr2	180385414	180385414	1	-	8.97328675100498e-06	30.9180383505854	chr2	180384604	180385603	1000
chr17	34024729	34024729	1	-	2.39628379308929e-07	29.8850574712644	chr17	34024012	34025011	1000
chr7	19181373	19181373	1	-	3.29079782350025e-12	39.344262295082	chr7	19180465	19181464	1000
chr12	109586545	109586545	1	+	2.83376146985132e-07	-37.037037037037	chr12	109585874	109586873	1000
chr9	58220455	58220455	1	+	8.52174429243519e-07	-27.4220032840723	chr9	58220150	58221149	1000
chr9	58220463	58220463	1	+	4.94363330757316e-06	-26.3242375601926	chr9	58220150	58221149	1000
chrX	7752310	7752310	1	+	1.34047821153598e-07	-27.1790161257399	chrX	7752089	7753088	1000
chr10	81385647	81385647	1	+	5.92436310669328e-05	-30.327868852459	chr10	81385347	81386346	1000
chr10	128585100	128585100	1	-	0.000648868936726911	30.482079468682	chr10	128584498	128585497	1000
chr10	93432700	93432700	1	-	8.24472496707094e-08	-26.9875222816399	chr10	93432107	93433106	1000
chr18	46465817	46465817	1	-	2.83406543498638e-08	25.2873563218391	chr18	46465817	46466816	1000
chr8	117802846	117802846	1	+	1.18692152788261e-06	25.0734945471788	chr8	117801930	117802929	1000
chr15	78409359	78409359	1	-	0.000595227423199928	32.9601433049709	chr15	78408982	78409981	1000
chr17	24736034	24736034	1	+	0.000166143502785529	28.2768684177135	chr17	24735642	24736641	1000
chr17	24736034	24736034	1	+	0.000166143502785529	28.2768684177135	chr17	24735642	24736641	1000
chr1	85571973	85571973	1	+	5.22092294394996e-08	-34.3304843304843	chr1	85571141	85572140	1000
chr1	85571973	85571973	1	+	5.22092294394996e-08	-34.3304843304843	chr1	85571204	85572203	1000
chr10	75852896	75852896	1	+	4.75338779435639e-07	-37.5192012288787	chr10	75852599	75853598	1000
chr10	75852896	75852896	1	+	4.75338779435639e-07	-37.5192012288787	chr10	75852714	75853713	1000
chr10	75852896	75852896	1	+	4.75338779435639e-07	-37.5192012288787	chr10	75852799	75853798	1000
chr11	113421806	113421806	1	+	1.60037647477376e-05	29.6334244080146	chr11	113421751	113422750	1000
chr11	113421826	113421826	1	+	0.000117411387653901	28.2023742227247	chr11	113421751	113422750	1000
chr11	113421837	113421837	1	+	0.000642897318109639	25.3533069530808	chr11	113421751	113422750	1000
chr11	116533113	116533113	1	+	5.34983156350803e-07	32.2033898305085	chr11	116533106	116534105	1000
chr11	121146353	121146353	1	+	1.43914607685028e-05	29.1331963385018	chr11	121145818	121146817	1000
chr12	69373345	69373345	1	-	1.55608293751647e-09	-26.2745098039216	chr12	69372460	69373459	1000
chr12	72233353	72233353	1	+	8.47162630081432e-08	-27.1867167919799	chr12	72233189	72234188	1000
chr13	52968894	52968894	1	+	0.00089037537191319	28.1481481481481	chr13	52968867	52969866	1000
chr13	52968895	52968895	1	-	2.99068005501271e-06	-27.0521802781554	chr13	52968867	52969866	1000
chr13	55166868	55166868	1	-	4.0774191749532e-06	-29.8922072402735	chr13	55166806	55167805	1000
chr13	81065405	81065405	1	-	1.00979955964452e-06	30.7692307692308	chr13	81064924	81065923	1000
chr13	81065408	81065408	1	-	0.00656197772046232	27.5641025641026	chr13	81064924	81065923	1000
chr13	94005550	94005550	1	+	2.46718104222665e-06	26.4367816091954	chr13	94005043	94006042	1000
chr14	51065917	51065917	1	-	2.06274888469029e-09	-29.2134831460674	chr14	51065241	51066240	1000
chr15	88891741	88891741	1	-	3.44546722685288e-06	-28.0701754385965	chr15	88891514	88892513	1000
chr15	98762242	98762242	1	+	0.000110688120719317	-38.018648018648	chr15	98761959	98762958	1000
chr16	23520149	23520149	1	+	5.45131566338243e-09	-26.2345679012346	chr16	23519319	23520318	1000
chr17	50252885	50252885	1	+	0.000350110206192176	25.8762886597938	chr17	50252848	50253847	1000
chr19	4907096	4907096	1	+	1.74713875642926e-06	-29.531027335147	chr19	4906409	4907408	1000
chr19	6345590	6345590	1	+	1.58627843001354e-14	-39.5454545454545	chr19	6345480	6346479	1000
chr19	9134292	9134292	1	-	4.15952255680742e-05	-32.6846528084918	chr19	9134157	9135156	1000
chr19	11817909	11817909	1	+	3.57245989317113e-08	27.7315375302663	chr19	11817245	11818244	1000
chr2	39064768	39064768	1	-	0.000300603239543151	28.7638287638288	chr2	39064615	39065614	1000
chr2	40556118	40556118	1	-	0.00180757857105016	-28.6204268292683	chr2	40556004	40557003	1000
chr2	152332626	152332626	1	-	1.77767150968675e-07	28.3582089552239	chr2	152332344	152333343	1000
chr3	89102757	89102757	1	+	1.10863369552495e-06	27.0598315007854	chr3	89101892	89102891	1000
chr3	96376215	96376215	1	+	3.44793582966986e-05	29.0077390823659	chr3	96376033	96377032	1000
chr4	41520699	41520699	1	-	1.00115981698556e-05	36.6181410974244	chr4	41519896	41520895	1000
chr5	31200606	31200606	1	-	5.50923340421822e-05	-46.0872701045799	chr5	31200148	31201147	1000
chr5	113354701	113354701	1	-	4.39825028538542e-09	39.1304347826087	chr5	113354197	113355196	1000
chr5	113354701	113354701	1	-	4.39825028538542e-09	39.1304347826087	chr5	113354272	113355271	1000
chr5	113354701	113354701	1	-	4.39825028538542e-09	39.1304347826087	chr5	113354400	113355399	1000
chr5	113354701	113354701	1	-	4.39825028538542e-09	39.1304347826087	chr5	113354526	113355525	1000
chr5	113354701	113354701	1	-	4.39825028538542e-09	39.1304347826087	chr5	113354627	113355626	1000
chr5	113354735	113354735	1	-	4.39825028538542e-09	39.1304347826087	chr5	113354197	113355196	1000
chr5	113354735	113354735	1	-	4.39825028538542e-09	39.1304347826087	chr5	113354272	113355271	1000
chr5	113354735	113354735	1	-	4.39825028538542e-09	39.1304347826087	chr5	113354400	113355399	1000
chr5	113354735	113354735	1	-	4.39825028538542e-09	39.1304347826087	chr5	113354526	113355525	1000
chr5	113354735	113354735	1	-	4.39825028538542e-09	39.1304347826087	chr5	113354627	113355626	1000
chr5	144256463	144256463	1	+	7.43054461224872e-09	-28.3479798817222	chr5	144256187	144257186	1000
chr5	149144158	149144158	1	+	2.16030577661866e-08	-36.1483253588517	chr5	149143263	149144262	1000
chr8	20121702	20121702	1	-	5.46146561305086e-09	-44.9195402298851	chr8	20121307	20122306	1000
chr8	20121702	20121702	1	-	5.46146561305086e-09	-44.9195402298851	chr8	20121307	20122306	1000
chr8	20121702	20121702	1	-	5.46146561305086e-09	-44.9195402298851	chr8	20121373	20122372	1000
chr8	46163458	46163458	1	-	2.01204496472172e-08	26.0869565217391	chr8	46162689	46163688	1000
chr8	46163458	46163458	1	-	2.01204496472172e-08	26.0869565217391	chr8	46162715	46163714	1000
chr8	70837513	70837513	1	-	2.37806433794286e-07	-44.9760765550239	chr8	70836588	70837587	1000
chr8	95806098	95806098	1	-	0.00195126663969355	-32.3481116584565	chr8	95805744	95806743	1000
chr8	111891213	111891213	1	-	0.000486940832655965	-25.4043853342919	chr8	111890987	111891986	1000
chr8	122869876	122869876	1	-	5.23567695850082e-10	25.0086996868113	chr8	122869549	122870548	1000
chr9	67758506	67758506	1	+	7.68336545113356e-07	-39.4871794871795	chr9	67757535	67758534	1000
chr9	103471617	103471617	1	-	1.93433691650213e-08	32.9036978668318	chr9	103471089	103472088	1000
chr9	103471625	103471625	1	-	1.27038075040463e-11	35.2576969834045	chr9	103471089	103472088	1000
chr9	123529978	123529978	1	-	1.35592658247218e-08	32.8125	chr9	123529498	123530497	1000
chrX	101383759	101383759	1	+	1.48597472885163e-06	-26.9982286415043	chrX	101383168	101384167	1000
chr8	67523818	67523818	1	-	7.23922462111314e-05	-26.461038961039	chr8	67522854	67523853	1000
chr1	171247234	171247234	1	-	2.2618216823871e-07	25.6756756756757	chr1	171247123	171248122	1000
chr1	171247234	171247234	1	-	2.2618216823871e-07	25.6756756756757	chr1	171247123	171248122	1000
chr13	73328917	73328917	1	+	4.51399131375835e-07	-27.2106722106722	chr13	73328483	73329482	1000
chr13	73328917	73328917	1	+	4.51399131375835e-07	-27.2106722106722	chr13	73328483	73329482	1000
chr4	156235911	156235911	1	-	5.47002615110283e-10	25.3731343283582	chr4	156235010	156236009	1000
chr4	156235911	156235911	1	-	5.47002615110283e-10	25.3731343283582	chr4	156235010	156236009	1000
chr14	55744940	55744940	1	-	1.6884783721601e-09	47.0355731225296	chr14	55744693	55745692	1000
chr5	117948923	117948923	1	-	0.0010504152530879	25.2967573827446	chr5	117948624	117949623	1000
chr12	53252560	53252560	1	+	0.000106270726829924	29.0909090909091	chr12	53252025	53253024	1000
chr15	76090044	76090044	1	-	0.001286045536908	25.0877192982456	chr15	76090014	76091013	1000
chr5	38160330	38160330	1	-	1.24321166090919e-09	-36.6426991150442	chr5	38159468	38160467	1000
chr11	70970400	70970400	1	+	9.99450235576898e-08	36.2068965517241	chr11	70969974	70970973	1000
chr11	70970400	70970400	1	+	9.99450235576898e-08	36.2068965517241	chr11	70969974	70970973	1000
chr11	70970400	70970400	1	+	9.99450235576898e-08	36.2068965517241	chr11	70969974	70970973	1000
chr11	70970400	70970400	1	+	9.99450235576898e-08	36.2068965517241	chr11	70969974	70970973	1000
chr11	70970400	70970400	1	+	9.99450235576898e-08	36.2068965517241	chr11	70969974	70970973	1000
chr15	98456056	98456056	1	-	0.000132101076280993	40.2363685200107	chr15	98455312	98456311	1000
chr15	98456093	98456093	1	-	1.30575845709105e-25	90.1960784313726	chr15	98455312	98456311	1000
chr2	37331490	37331490	1	-	1.79890000276883e-15	-26.7682949445495	chr2	37330749	37331748	1000
chr19	5561390	5561390	1	-	2.27396800934371e-07	-25.3979455814318	chr19	5560576	5561575	1000
chr14	120042640	120042640	1	-	3.13979330596398e-09	-27.027027027027	chr14	120042436	120043435	1000
chr15	41788902	41788902	1	+	9.24248359369917e-05	-31.2569521690768	chr15	41788034	41789033	1000
chr15	41788902	41788902	1	+	9.24248359369917e-05	-31.2569521690768	chr15	41788381	41789380	1000
chr15	41788902	41788902	1	+	9.24248359369917e-05	-31.2569521690768	chr15	41788515	41789514	1000
chr15	41788902	41788902	1	+	9.24248359369917e-05	-31.2569521690768	chr15	41788515	41789514	1000
chr4	140750680	140750680	1	-	1.17494878331623e-05	32.6885880077369	chr4	140750514	140751513	1000
chr4	140750715	140750715	1	-	3.63395243571398e-05	30.6193806193806	chr4	140750514	140751513	1000
chr4	140750762	140750762	1	-	0.000181032566693945	29.7348484848485	chr4	140750514	140751513	1000
chr8	105700311	105700311	1	+	0.000188085703697493	27.2292301000435	chr8	105700148	105701147	1000
chr8	105700311	105700311	1	+	0.000188085703697493	27.2292301000435	chr8	105700148	105701147	1000
chr15	97246271	97246271	1	-	0.00327468124132759	29.1569541569542	chr15	97246107	97247106	1000
chr6	86397766	86397766	1	-	1.30229761349337e-09	33.7209302325581	chr6	86397151	86398150	1000
chr15	98107586	98107586	1	+	0.0016758808301201	-25.0528169014084	chr15	98107471	98108470	1000
chr15	79228520	79228520	1	+	6.93004628327875e-05	-33.1952254118575	chr15	79228173	79229172	1000
chr15	79228520	79228520	1	+	6.93004628327875e-05	-33.1952254118575	chr15	79228382	79229381	1000
chr19	4099534	4099534	1	+	8.26432009883013e-14	-42.4778761061947	chr19	4098998	4099997	1000
chr19	4099560	4099560	1	+	1.28028753089155e-07	-38.2173159383268	chr19	4098998	4099997	1000
chr10	13090852	13090852	1	+	5.82995850769518e-07	-30	chr10	13090775	13091774	1000
chr10	13090852	13090852	1	+	5.82995850769518e-07	-30	chr10	13090775	13091774	1000
chr11	103079158	103079158	1	+	3.9917923008227e-08	-34.5588235294118	chr11	103078468	103079467	1000
chr15	76206335	76206335	1	-	0.000507200024219258	25.0799573560768	chr15	76206322	76207321	1000
chr15	76206335	76206335	1	-	0.000507200024219258	25.0799573560768	chr15	76206322	76207321	1000
chr11	101166395	101166395	1	+	1.78871494837542e-07	-32.9838709677419	chr11	101165692	101166691	1000
chr14	65425730	65425730	1	+	2.00108025966152e-05	-28.995756718529	chr14	65425473	65426472	1000
chr14	65425730	65425730	1	+	2.00108025966152e-05	-28.995756718529	chr14	65425473	65426472	1000
chr14	65425732	65425732	1	+	5.01730589495004e-08	-35.1680562793121	chr14	65425473	65426472	1000
chr14	65425732	65425732	1	+	5.01730589495004e-08	-35.1680562793121	chr14	65425473	65426472	1000
chr7	141454281	141454281	1	+	9.62821326661289e-08	36.8454391891892	chr7	141454188	141455187	1000
chr7	141454281	141454281	1	+	9.62821326661289e-08	36.8454391891892	chr7	141454188	141455187	1000
chr7	141454281	141454281	1	+	9.62821326661289e-08	36.8454391891892	chr7	141454188	141455187	1000
chr7	141454281	141454281	1	+	9.62821326661289e-08	36.8454391891892	chr7	141454188	141455187	1000
chrX	7573385	7573385	1	-	4.23713835945762e-07	29.8941798941799	chrX	7572600	7573599	1000
chr2	127541600	127541600	1	-	0.0010637434983866	-25.4099165439372	chr2	127541418	127542417	1000
chr2	127541600	127541600	1	-	0.0010637434983866	-25.4099165439372	chr2	127541418	127542417	1000
chr17	34629570	34629570	1	-	3.15512654947347e-09	25.2627510320893	chr17	34628686	34629685	1000
chr12	100112092	100112092	1	+	0.000427872667068539	-29.1133557800224	chr12	100111331	100112330	1000
chr18	77793836	77793836	1	+	3.69844499033166e-09	-26.0227082985473	chr18	77793550	77794549	1000
chr4	118291930	118291930	1	+	6.4656210450898e-10	36.5156317981229	chr4	118291398	118292397	1000
chr17	56477327	56477327	1	+	4.41389229928882e-05	-25.2638670559174	chr17	56476481	56477480	1000
chr17	56477327	56477327	1	+	4.41389229928882e-05	-25.2638670559174	chr17	56476481	56477480	1000
chr17	56477327	56477327	1	+	4.41389229928882e-05	-25.2638670559174	chr17	56476481	56477480	1000
chr17	56477327	56477327	1	+	4.41389229928882e-05	-25.2638670559174	chr17	56476481	56477480	1000
chr17	56477327	56477327	1	+	4.41389229928882e-05	-25.2638670559174	chr17	56476481	56477480	1000
chr17	56477327	56477327	1	+	4.41389229928882e-05	-25.2638670559174	chr17	56476481	56477480	1000
chr3	88548696	88548696	1	-	3.70478825103466e-06	-29.4932432432432	chr3	88548280	88549279	1000
chrX	51019003	51019003	1	+	5.38493546963455e-07	27.3972602739726	chrX	51018019	51019018	1000
chr10	121476539	121476539	1	-	1.02107042771054e-09	42.4242424242424	chr10	121476251	121477250	1000
chr2	152332626	152332626	1	-	1.77767150968675e-07	28.3582089552239	chr2	152332426	152333425	1000
chr2	152332626	152332626	1	-	1.77767150968675e-07	28.3582089552239	chr2	152332426	152333425	1000
chr4	135434639	135434639	1	-	1.23293605641024e-06	-39.1387559808612	chr4	135433806	135434805	1000
chr5	21911602	21911602	1	-	4.92034400092683e-05	-32.8735632183908	chr5	21911056	21912055	1000
chr5	22344866	22344866	1	+	1.14614086484344e-05	27.9411764705882	chr5	22344706	22345705	1000
chr5	22344866	22344866	1	+	1.14614086484344e-05	27.9411764705882	chr5	22344706	22345705	1000
chr5	22344866	22344866	1	+	1.14614086484344e-05	27.9411764705882	chr5	22344706	22345705	1000
chr5	22344866	22344866	1	+	1.14614086484344e-05	27.9411764705882	chr5	22344706	22345705	1000
chr5	22344866	22344866	1	+	1.14614086484344e-05	27.9411764705882	chr5	22344706	22345705	1000
chr5	22344866	22344866	1	+	1.14614086484344e-05	27.9411764705882	chr5	22344706	22345705	1000
chr5	22344866	22344866	1	+	1.14614086484344e-05	27.9411764705882	chr5	22344706	22345705	1000
chr4	150615981	150615981	1	+	2.10968507931924e-07	28.5714285714286	chr4	150615759	150616758	1000
chr5	77264875	77264875	1	+	1.21921455456623e-14	-31.8481683242541	chr5	77264494	77265493	1000
chrX	37902201	37902201	1	-	4.39825028538542e-09	-31.9800664451827	chrX	37901771	37902770	1000
chr11	75509864	75509864	1	-	4.9193775188534e-13	37.4945660049268	chr11	75509094	75510093	1000
chr17	34024729	34024729	1	-	2.39628379308929e-07	29.8850574712644	chr17	34024681	34025680	1000
chr11	4134243	4134243	1	-	2.59006375311552e-07	-25.3178758414361	chr11	4134160	4135159	1000
chr11	4134243	4134243	1	-	2.59006375311552e-07	-25.3178758414361	chr11	4134160	4135159	1000
chr9	96479362	96479362	1	+	9.35775206464294e-05	28.117674636662	chr9	96478676	96479675	1000
chr9	96479362	96479362	1	+	9.35775206464294e-05	28.117674636662	chr9	96478676	96479675	1000
chr4	117156970	117156970	1	+	0.000172090222875159	25.4303599374022	chr4	117156133	117157132	1000
chr10	75033035	75033035	1	-	1.14356669616463e-05	27.5483162045117	chr10	75032554	75033553	1000
chr10	75033035	75033035	1	-	1.14356669616463e-05	27.5483162045117	chr10	75032554	75033553	1000
chr10	75033035	75033035	1	-	1.14356669616463e-05	27.5483162045117	chr10	75032587	75033586	1000
chr10	75033035	75033035	1	-	1.14356669616463e-05	27.5483162045117	chr10	75032587	75033586	1000
chr10	75033035	75033035	1	-	1.14356669616463e-05	27.5483162045117	chr10	75032587	75033586	1000
chr12	72409558	72409558	1	-	4.75943419492577e-08	-32.2912682129569	chr12	72409055	72410054	1000
chr12	72409558	72409558	1	-	4.75943419492577e-08	-32.2912682129569	chr12	72409055	72410054	1000
chr16	23609616	23609616	1	+	2.08315021908318e-06	-27.4208526804559	chr16	23608919	23609918	1000
chr2	27676224	27676224	1	+	8.99903996519927e-11	27.117456281882	chr2	27676201	27677200	1000
chr15	76070091	76070091	1	+	6.24840343605923e-08	-52.1428571428571	chr15	76069785	76070784	1000
chr15	76070091	76070091	1	+	6.24840343605923e-08	-52.1428571428571	chr15	76069785	76070784	1000
chr15	76070091	76070091	1	+	6.24840343605923e-08	-52.1428571428571	chr15	76069785	76070784	1000
chr11	78502747	78502747	1	+	9.21973948090576e-11	43.5643564356436	chr11	78502499	78503498	1000
chr11	78502747	78502747	1	+	9.21973948090576e-11	43.5643564356436	chr11	78502513	78503512	1000
chr1	36558356	36558356	1	-	3.25181516926029e-05	26.8939393939394	chr1	36557558	36558557	1000
chr1	36558356	36558356	1	-	3.25181516926029e-05	26.8939393939394	chr1	36557558	36558557	1000
chr14	30715057	30715057	1	+	1.06183062320063e-07	-26.7	chr14	30714167	30715166	1000
chr14	30715057	30715057	1	+	1.06183062320063e-07	-26.7	chr14	30714615	30715614	1000
chr7	144175078	144175078	1	+	0.00244568169888936	-27.7396021699819	chr7	144174520	144175519	1000
chr15	89499440	89499440	1	-	5.41441584075289e-07	-29.6071917138949	chr15	89498857	89499856	1000
chr11	68967986	68967986	1	+	4.00570511538479e-06	-26.027397260274	chr11	68967131	68968130	1000
chr11	68967986	68967986	1	+	4.00570511538479e-06	-26.027397260274	chr11	68967131	68968130	1000
chr11	68967986	68967986	1	+	4.00570511538479e-06	-26.027397260274	chr11	68967131	68968130	1000
chr9	107668172	107668172	1	-	5.97334764767646e-06	34.8044909020519	chr9	107667400	107668399	1000
chr9	107668172	107668172	1	-	5.97334764767646e-06	34.8044909020519	chr9	107667400	107668399	1000
chr15	10999729	10999729	1	-	0.000498765512849742	26.2629728107042	chr15	10999721	11000720	1000
chr8	70893652	70893652	1	-	4.09691407173488e-09	-35.3768278965129	chr8	70892758	70893757	1000
chr15	76293596	76293596	1	+	7.37616305662401e-07	-26.3693736603953	chr15	76293434	76294433	1000
chr8	123236918	123236918	1	-	9.20180407403049e-05	-32.967032967033	chr8	123236208	123237207	1000
chr8	123236918	123236918	1	-	9.20180407403049e-05	-32.967032967033	chr8	123236210	123237209	1000
chr11	116533113	116533113	1	+	5.34983156350803e-07	32.2033898305085	chr11	116532238	116533237	1000
chr9	35212244	35212244	1	+	0.000154651448821754	28.0392156862745	chr9	35211712	35212711	1000
chr4	33208268	33208268	1	-	5.89708459313093e-05	-40.9813721035893	chr4	33207991	33208990	1000
chr4	33208291	33208291	1	+	0.0006621788413704	-25.2929360562437	chr4	33207991	33208990	1000
chr9	31131912	31131912	1	+	1.96953575314339e-06	26.3888888888889	chr9	31131800	31132799	1000
chr7	30313982	30313982	1	+	0.000974858961237969	-29.0416480071653	chr7	30313816	30314815	1000
chr7	30313982	30313982	1	+	0.000974858961237969	-29.0416480071653	chr7	30313816	30314815	1000
chr1	134645906	134645906	1	-	9.26983441944546e-08	-34.231884057971	chr1	134645681	134646680	1000
chr1	134645906	134645906	1	-	9.26983441944546e-08	-34.231884057971	chr1	134645681	134646680	1000
chr4	118409846	118409846	1	+	1.84092243765719e-07	27.7777777777778	chr4	118409264	118410263	1000
chr4	118409846	118409846	1	+	1.84092243765719e-07	27.7777777777778	chr4	118409264	118410263	1000
chr4	118410105	118410105	1	-	1.11207868589854e-05	29.1885396243122	chr4	118409264	118410263	1000
chr4	118410105	118410105	1	-	1.11207868589854e-05	29.1885396243122	chr4	118409264	118410263	1000
chr4	118410121	118410121	1	-	7.22836545391099e-05	-27.9495990836197	chr4	118409264	118410263	1000
chr4	118410121	118410121	1	-	7.22836545391099e-05	-27.9495990836197	chr4	118409264	118410263	1000
chr8	25241691	25241691	1	+	1.21093421988205e-05	-39.7635814889336	chr8	25240902	25241901	1000
chr10	62866121	62866121	1	-	3.0936980420606e-07	-35	chr10	62865264	62866263	1000
chr14	55713907	55713907	1	-	0.00206444338593967	-32.3720930232558	chr14	55713089	55714088	1000
chr14	55713907	55713907	1	-	0.00206444338593967	-32.3720930232558	chr14	55713493	55714492	1000
chr14	55713907	55713907	1	-	0.00206444338593967	-32.3720930232558	chr14	55713493	55714492	1000
chr7	128461701	128461701	1	-	1.1475386003203e-06	26.1261261261261	chr7	128461514	128462513	1000
chr7	128461701	128461701	1	-	1.1475386003203e-06	26.1261261261261	chr7	128461514	128462513	1000
chr7	128461701	128461701	1	-	1.1475386003203e-06	26.1261261261261	chr7	128461514	128462513	1000
chr7	128461701	128461701	1	-	1.1475386003203e-06	26.1261261261261	chr7	128461514	128462513	1000
chr16	89961641	89961641	1	+	0.000117926261063813	-33.1990330378727	chr16	89960828	89961827	1000
chr16	89961641	89961641	1	+	0.000117926261063813	-33.1990330378727	chr16	89960828	89961827	1000
chr16	89961676	89961676	1	+	1.24735903943432e-13	-39.7260273972603	chr16	89960828	89961827	1000
chr16	89961676	89961676	1	+	1.24735903943432e-13	-39.7260273972603	chr16	89960828	89961827	1000
chr16	32400009	32400009	1	+	7.0219327056227e-07	-28.8563829787234	chr16	32399506	32400505	1000
chr6	40110161	40110161	1	-	9.04770364452886e-07	25.8620689655172	chr6	40109253	40110252	1000
chr4	129600638	129600638	1	-	1.26881762056746e-05	25.5944843112424	chr4	129599707	129600706	1000
chr4	129600638	129600638	1	-	1.26881762056746e-05	25.5944843112424	chr4	129599707	129600706	1000
chr4	129600638	129600638	1	-	1.26881762056746e-05	25.5944843112424	chr4	129599707	129600706	1000
chr4	129600638	129600638	1	-	1.26881762056746e-05	25.5944843112424	chr4	129599707	129600706	1000
chr4	129600638	129600638	1	-	1.26881762056746e-05	25.5944843112424	chr4	129599983	129600982	1000
chr19	10205113	10205113	1	+	5.71000047730121e-06	29.1125541125541	chr19	10205033	10206032	1000
chr13	119487171	119487171	1	-	3.57245989317113e-08	-29.2682926829268	chr13	119487039	119488038	1000
chr13	119487193	119487193	1	+	2.79594537411795e-17	-29.8405061035374	chr13	119487039	119488038	1000
chr13	119488126	119488126	1	-	5.55061480781583e-16	-33.0412712425513	chr13	119487860	119488859	1000
chr13	119488135	119488135	1	-	4.84300020659289e-10	-29.0509821231516	chr13	119487860	119488859	1000
chr13	119488138	119488138	1	-	5.08549274839491e-11	-31.1520635621276	chr13	119487860	119488859	1000
chr13	119488146	119488146	1	-	5.74781047429753e-12	-32.5292429927168	chr13	119487860	119488859	1000
chr13	119488153	119488153	1	-	1.04179535696693e-08	-26.4422864709777	chr13	119487860	119488859	1000
chr13	119488169	119488169	1	-	2.87814346490434e-17	-39.6759385510408	chr13	119487860	119488859	1000
chr13	119488189	119488189	1	+	1.89587584961005e-14	-37.0044514270751	chr13	119487860	119488859	1000
chr13	119488193	119488193	1	+	3.3402557562361e-12	-33.2107843137255	chr13	119487860	119488859	1000
chr13	119488209	119488209	1	+	3.45613627148347e-12	-33.0065359477124	chr13	119487860	119488859	1000
chr13	119488218	119488218	1	+	1.63162291623214e-14	-37.2777777777778	chr13	119487860	119488859	1000
chr13	119488228	119488228	1	+	1.01967522978183e-10	-31.9402664374731	chr13	119487860	119488859	1000
chr13	119488271	119488271	1	+	3.47459808439772e-06	-27.9874213836478	chr13	119487860	119488859	1000
chr13	119488292	119488292	1	+	2.49989766181636e-08	-31.6794782203587	chr13	119487860	119488859	1000
chr13	119488308	119488308	1	+	3.80695034315662e-12	-40.3301886792453	chr13	119487860	119488859	1000
chr3	121263625	121263625	1	+	0.00563927214320833	27.2222222222222	chr3	121262890	121263889	1000
chr3	121263625	121263625	1	+	0.00563927214320833	27.2222222222222	chr3	121263317	121264316	1000
chr11	116131666	116131666	1	+	0.00514039454832688	-26.157372039725	chr11	116131129	116132128	1000
chr11	116131666	116131666	1	+	0.00514039454832688	-26.157372039725	chr11	116131129	116132128	1000
chr11	48836667	48836667	1	-	0.000119495601622242	-31.054620405359	chr11	48836471	48837470	1000
chr7	80247196	80247196	1	-	2.40371506316606e-09	-29.9695431472081	chr7	80246284	80247283	1000
chr7	80247204	80247204	1	-	1.06873708080852e-07	-25.9166666666667	chr7	80246284	80247283	1000
chr17	20049029	20049029	1	+	0.000251483418038283	-25.6952169076752	chr17	20048206	20049205	1000
chr7	7278380	7278380	1	-	7.923340264977e-08	-39	chr7	7278290	7279289	1000
chr7	7278392	7278392	1	-	6.54166117791119e-05	-31.6	chr7	7278290	7279289	1000
chr7	7278396	7278396	1	-	0.000509067708924503	-27.4	chr7	7278290	7279289	1000
chr14	32855817	32855817	1	-	5.42186021744018e-05	-31.1074561403509	chr14	32855756	32856755	1000
chr16	20602077	20602077	1	-	0.00623011262636953	27.0151026641778	chr16	20601775	20602774	1000
chr5	135002086	135002086	1	-	1.58555200061971e-05	31.6390590726874	chr5	135001351	135002350	1000
chr8	85081680	85081680	1	+	2.29286419103912e-06	27.4156371012355	chr8	85080747	85081746	1000
chr2	164200555	164200555	1	-	5.55084694734142e-05	-30.9899198759369	chr2	164200118	164201117	1000
chr17	69383310	69383310	1	+	0.00136933740268966	27.6249209361164	chr17	69382375	69383374	1000
chr17	69383310	69383310	1	+	0.00136933740268966	27.6249209361164	chr17	69382978	69383977	1000
chr5	129670193	129670193	1	+	5.93122604649758e-10	25.4901960784314	chr5	129670089	129671088	1000
chr2	154612670	154612670	1	+	3.20348497628721e-05	-34.2585249801745	chr2	154612368	154613367	1000
chr17	84188747	84188747	1	+	1.604047130576e-07	-26.3736263736264	chr17	84187948	84188947	1000
chr7	12979113	12979113	1	-	0.000366013109236194	26.334453154162	chr7	12978451	12979450	1000
chr7	12979119	12979119	1	-	3.04039412909989e-09	38.4098544232923	chr7	12978451	12979450	1000
chr7	12979125	12979125	1	-	1.07454041213261e-07	-25.305968744116	chr7	12978451	12979450	1000
chr7	44744505	44744505	1	+	1.29127080467024e-07	-26.9230769230769	chr7	44744231	44745230	1000
chr7	29954296	29954296	1	-	2.69953273776338e-09	27.7777777777778	chr7	29954063	29955062	1000
chr11	121519827	121519827	1	+	0.000217932175300633	39.1193036354327	chr11	121519343	121520342	1000
chrX	101421311	101421311	1	-	1.28702704863921e-07	-30.6018518518519	chrX	101420686	101421685	1000

## Sheet: Table S2
Table S2
seqnames	start	end	width	strand	qvalue	meth.diff	annot.seqnames	annot.start	annot.end	annot.width	annot.strand	annot.id	annot.tx_id	annot.gene_id	annot.type
chr3	52299126	52299126	1	-	5.89644858016015e-12	-35	chr3	52269423	52345038	75616	+	intron:67656	uc008pei.2	56458	mm10_genes_introns
chr10	62866121	62866121	1	-	3.0936980420606e-07	-35	chr10	62864862	62878151	13290	-	intron:257261	uc007fje.2	52463	mm10_genes_introns
chr10	62866121	62866121	1	-	3.0936980420606e-07	-35	chr10	62864862	62878151	13290	-	intron:257272	uc011xfg.1	52463	mm10_genes_introns
chr2	31843057	31843057	1	+	9.21124829832361e-09	-34	chr2	31838772	31845710	6939	-	intron:49812	uc008jee.2	98970	mm10_genes_introns
chr10	77160503	77160503	1	+	1.42936664790417e-06	-32	chr10	77096536	77166289	69754	-	intron:258308	uc007fvh.2	12822	mm10_genes_introns
chr6	128960099	128960099	1	+	0.00144402833951576	-31	chr6	128948803	128979395	30593	+	intron:152085	uc009eew.2	70809	mm10_genes_introns
chr6	128960099	128960099	1	+	0.00144402833951576	-31	chr6	128953125	128974719	21595	-	intron:161732	uc009eex.2	100504591	mm10_genes_introns
chr2	15045707	15045707	1	+	2.84766546749622e-13	-30	chr2	15042307	15047147	4841	-	intron:47688	uc008ikt.2	74455	mm10_genes_introns
chr2	15045707	15045707	1	+	2.84766546749622e-13	-30	chr2	15042307	15047147	4841	-	intron:47698	uc008iku.2	74455	mm10_genes_introns
chr2	15045707	15045707	1	+	2.84766546749622e-13	-30	chr2	15042307	15047147	4841	-	intron:47708	uc008ikv.2	74455	mm10_genes_introns
chr2	15045707	15045707	1	+	2.84766546749622e-13	-30	chr2	15042307	15047147	4841	-	intron:47712	uc008ikw.2	74455	mm10_genes_introns
chr10	13090852	13090852	1	+	5.82995850769518e-07	-30	chr10	13084765	13112518	27754	+	intron:242833	uc011xaf.1	22634	mm10_genes_introns
chr3	86633350	86633350	1	-	8.82888975641641e-10	-26	chr3	86619623	86641490	21868	+	intron:69260	uc008prg.1	80877	mm10_genes_introns
chr3	86633350	86633350	1	-	8.82888975641641e-10	-26	chr3	86619623	86641490	21868	+	intron:69310	uc008prh.1	80877	mm10_genes_introns
chr3	86633350	86633350	1	-	8.82888975641641e-10	-26	chr3	86619623	86641490	21868	+	intron:69364	uc008pri.1	80877	mm10_genes_introns
chr8	78712009	78712009	1	+	0.00328400558634182	30	chr8	78698572	78729617	31046	+	intron:201342	uc009mib.2	76775	mm10_genes_introns
chr8	78712009	78712009	1	+	0.00328400558634182	30	chr8	78706949	78729617	22669	+	intron:201353	uc009mid.2	76775	mm10_genes_introns
chr8	78712009	78712009	1	+	0.00328400558634182	30	chr8	78706949	78729617	22669	+	intron:201363	uc012ggi.2	76775	mm10_genes_introns
chr8	78712009	78712009	1	+	0.00328400558634182	30	chr8	78706949	78729617	22669	+	intron:201373	uc012ggj.2	76775	mm10_genes_introns
chr8	78712009	78712009	1	+	0.00328400558634182	30	chr8	78697332	78729617	32286	+	intron:201382	uc012ggk.2	76775	mm10_genes_introns
chr13	93677241	93677241	1	+	9.9312961953672e-07	35	chr13	93677204	93686927	9724	+	intron:318045	uc007rll.1	74129	mm10_genes_introns
chr12	24573650	24573650	1	+	6.57247741929544e-09	40	chr12	24572459	24575913	3455	+	intron:298246	uc007nem.2	195733	mm10_genes_introns
chr9	119578101	119578101	1	+	2.73497926699525e-09	42	chr9	119562679	119578848	16170	-	intron:241640	uc009sbc.2	20271	mm10_genes_introns
chr8	118617725	118617725	1	+	3.19089297430287e-17	50	chr8	118505716	118675017	169302	+	intron:206203	uc009nph.2	12554	mm10_genes_introns
chr8	118617725	118617725	1	+	3.19089297430287e-17	50	chr8	118505716	118675017	169302	+	intron:206206	uc009npi.2	12554	mm10_genes_introns
chr8	118617725	118617725	1	+	3.19089297430287e-17	50	chr8	118505716	118675017	169302	+	intron:206210	uc009npj.2	12554	mm10_genes_introns
chr8	118617725	118617725	1	+	3.19089297430287e-17	50	chr8	118505716	118675017	169302	+	intron:206215	uc009npk.2	12554	mm10_genes_introns
chr8	118617725	118617725	1	+	3.19089297430287e-17	50	chr8	118505716	118675017	169302	+	intron:206222	uc009npl.2	12554	mm10_genes_introns
chr8	118617725	118617725	1	+	3.19089297430287e-17	50	chr8	118505716	118675017	169302	+	intron:206236	uc012glo.1	12554	mm10_genes_introns
chr7	35202878	35202878	1	-	0.00194233676728167	-25.0058479532164	chr7	35202670	35202928	259	-	intron:184363	uc009gjo.2	435965	mm10_genes_introns
chr7	35202878	35202878	1	-	0.00194233676728167	-25.0058479532164	chr7	35202670	35202928	259	-	intron:184364	uc009gjp.2	435965	mm10_genes_introns
chr18	20698401	20698401	1	+	2.68965600877808e-07	-25.0258799171843	chr18	20692580	20700738	8159	-	intron:403588	uc008eeu.2	56386	mm10_genes_introns
chr15	98107586	98107586	1	+	0.0016758808301201	-25.0528169014084	chr15	98092666	98112153	19488	+	intron:350796	uc011zyq.1	18642	mm10_genes_introns
chr13	113605991	113605991	1	-	3.90812146322465e-08	-25.0628174284951	chr13	113594863	113616801	21939	-	intron:327139	uc007rxg.2	170625	mm10_genes_introns
chr17	12596620	12596620	1	-	6.40528620174891e-05	-25.0628205569516	chr17	12586882	12599056	12175	+	intron:376885	uc008akw.1	20518	mm10_genes_introns
chr10	8761818	8761818	1	+	8.68353926928296e-09	-25.0657108721625	chr10	8756762	8780518	23757	-	intron:253973	uc007eiu.1	70097	mm10_genes_introns
chr10	87138760	87138760	1	+	0.0029863155100795	-25.0681942171304	chr10	87121479	87165022	43544	+	intron:250086	uc011xld.1	76640	mm10_genes_introns
chr11	117232614	117232614	1	-	3.11274117631154e-06	-25.0938854116514	chr11	117218932	117290397	71466	+	intron:278989	uc007mnd.2	53860	mm10_genes_introns
chr15	96069594	96069594	1	+	0.00546768750178649	-25.1158480074143	chr15	96053020	96076028	23009	-	intron:359758	uc007xjx.2	402773	mm10_genes_introns
chr9	120413276	120413276	1	+	0.00011438876610653	-25.1187771121669	chr9	120388334	120417139	28806	+	intron:229142	uc009scn.1	245049	mm10_genes_introns
chr14	59629521	59629521	1	-	4.03010776756134e-06	-25.1262626262626	chr14	59626401	59629634	3234	+	intron:333014	uc007uer.2	219134	mm10_genes_introns
chr6	142570622	142570622	1	-	3.6758716519363e-15	-25.1428571428571	chr6	142570454	142571183	730	-	intron:162946	uc029wcm.1	16523	mm10_genes_introns
chr6	142570622	142570622	1	-	3.6758716519363e-15	-25.1428571428571	chr6	142570454	142571183	730	-	intron:162948	uc009epk.1	16523	mm10_genes_introns
chr6	142570622	142570622	1	-	3.6758716519363e-15	-25.1428571428571	chr6	142570449	142571183	735	-	intron:162950	uc009epl.1	16523	mm10_genes_introns
chr7	109616307	109616307	1	+	0.00443442997766306	-25.1648351648352	chr7	109570112	109617057	46946	-	intron:190392	uc009jdu.1	76954	mm10_genes_introns
chr7	109616307	109616307	1	+	0.00443442997766306	-25.1648351648352	chr7	109570112	109617057	46946	-	intron:190410	uc009jdv.1	76954	mm10_genes_introns
chr4	89148809	89148809	1	-	0.000312635392899759	-25.1726168174276	chr4	89148276	89152008	3733	+	intron:90787	uc008tof.2	66902	mm10_genes_introns
chr7	29110149	29110149	1	-	9.14854581758499e-06	-25.1739763715812	chr7	29109841	29110510	670	-	intron:182948	uc009gao.1	20190	mm10_genes_introns
chr2	27682201	27682201	1	-	2.40150834940894e-07	-25.1896088384592	chr2	27677461	27737298	59838	+	intron:30235	uc008ixs.1	20181	mm10_genes_introns
chr2	158546987	158546987	1	+	5.7702802120124e-07	-25.1969320066335	chr2	158546849	158547618	770	+	intron:43891	uc012cih.1	545481	mm10_genes_introns
chr1	21830592	21830592	1	-	1.34192837035176e-06	-25.2048014563659	chr1	21593615	21961180	367566	-	intron:14603	uc007alq.3	226922	mm10_genes_introns
chr1	21830592	21830592	1	-	1.34192837035176e-06	-25.2048014563659	chr1	21593615	21961180	367566	-	intron:14615	uc009uzv.2	226922	mm10_genes_introns
chr1	21830592	21830592	1	-	1.34192837035176e-06	-25.2048014563659	chr1	21593615	21961180	367566	-	intron:14629	uc011wio.2	226922	mm10_genes_introns
chr5	102752380	102752380	1	-	3.43729077966202e-05	-25.2121397446678	chr5	102664171	102841289	177119	+	intron:120494	uc008yiw.2	231532	mm10_genes_introns
chr5	102752380	102752380	1	-	3.43729077966202e-05	-25.2121397446678	chr5	102664171	102841289	177119	+	intron:120502	uc008yix.2	231532	mm10_genes_introns
chr5	142881028	142881028	1	-	0.00298595327339535	-25.2142386288728	chr5	142878877	142885538	6662	-	intron:141457	uc009aji.1	231863	mm10_genes_introns
chr1	180403115	180403115	1	+	0.00850568042366433	-25.2219531880549	chr1	180334231	180412673	78443	+	intron:12609	uc007dwg.1	320404	mm10_genes_introns
chr19	40659699	40659699	1	-	0.00869792155219356	-25.2238805970149	chr19	40612524	40711162	98639	+	intron:412231	uc008hld.2	12495	mm10_genes_introns
chr7	6202674	6202674	1	+	1.61267011109723e-07	-25.2252252252252	chr7	6197353	6202799	5447	+	intron:164471	uc009fax.1	232836	mm10_genes_introns
chr1	52478941	52478941	1	-	2.93100823887195e-07	-25.2372262773723	chr1	52466980	52479237	12258	-	intron:16376	uc007ayh.2	17936	mm10_genes_introns
chr13	54748747	54748747	1	+	0.00133007486334475	-25.2381573796163	chr13	54742109	54749569	7461	-	intron:322105	uc007qpa.2	26913	mm10_genes_introns
chr13	54748747	54748747	1	+	0.00133007486334475	-25.2381573796163	chr13	54740614	54749569	8956	-	intron:322106	uc007qpb.2	26913	mm10_genes_introns
chrX	103475691	103475691	1	-	0.00387511825297896	-25.2488687782806	chrX	103448315	103481274	32960	+	intron:427167	uc012hnd.1	22097	mm10_genes_introns
chr8	129146660	129146660	1	-	5.06297572193146e-11	-25.2500278427442	chr8	129145609	129163830	18222	+	intron:207649	uc009oaa.1	75453	mm10_genes_introns
chr8	129146660	129146660	1	-	5.06297572193146e-11	-25.2500278427442	chr8	129145609	129163830	18222	+	intron:207656	uc009oab.2	75453	mm10_genes_introns
chr8	129146660	129146660	1	-	5.06297572193146e-11	-25.2500278427442	chr8	129145609	129163830	18222	+	intron:207670	uc009oac.2	75453	mm10_genes_introns
chr8	129146660	129146660	1	-	5.06297572193146e-11	-25.2500278427442	chr8	129145609	129163830	18222	+	intron:207684	uc012gnh.1	75453	mm10_genes_introns
chr1	46799953	46799953	1	+	3.4923626767277e-16	-25.2525252525252	chr1	46798297	46807158	8862	+	intron:2765	uc007axb.2	100101919	mm10_genes_introns
chr1	171286561	171286561	1	+	0.00167545777995326	-25.2525252525253	chr1	171285602	171286610	1009	-	intron:25889	uc033fnw.1	30941	mm10_genes_introns
chr2	153053338	153053338	1	-	5.28155290104769e-05	-25.2525252525253	chr2	153052917	153054014	1098	+	intron:42239	uc008nha.1	228787	mm10_genes_introns
chr11	100576071	100576071	1	+	9.18267942662238e-08	-25.2681427585774	chr11	100575069	100576235	1167	+	intron:276160	uc007llo.2	12799	mm10_genes_introns
chr4	136956129	136956129	1	+	3.07357693970474e-05	-25.2688172043011	chr4	136951830	136956656	4827	-	intron:109490	uc008vis.1	13842	mm10_genes_introns
chr11	115421926	115421926	1	+	1.98961511862208e-14	-25.2711541933423	chr11	115420507	115421982	1476	+	intron:278291	uc007mhn.2	70382	mm10_genes_introns
chr9	44107220	44107220	1	+	0.00656062335404762	-25.2747252747253	chr9	44067232	44111441	44210	-	intron:232906	uc009pbm.1	NA	mm10_genes_introns
chr9	44107220	44107220	1	+	0.00656062335404762	-25.2747252747253	chr9	44098595	44111441	12847	-	intron:232908	uc009pbq.1	NA	mm10_genes_introns
chr14	31648231	31648231	1	+	1.06577706774595e-14	-25.2873563218391	chr14	31641136	31662069	20934	+	intron:330270	uc007sxy.2	26363	mm10_genes_introns
chr13	74349661	74349661	1	+	1.29861421987602e-05	-25.2901900359527	chr13	74344938	74350145	5208	-	intron:324125	uc007rfa.1	66945	mm10_genes_introns
chr1	183295768	183295768	1	+	0.00816258571984956	-25.2939567951873	chr1	183294865	183296902	2038	-	intron:26860	uc008icq.1	71678	mm10_genes_introns
chr1	183295768	183295768	1	+	0.00816258571984956	-25.2939567951873	chr1	183294865	183296902	2038	-	intron:26872	uc008icr.1	71678	mm10_genes_introns
chr1	183295768	183295768	1	+	0.00816258571984956	-25.2939567951873	chr1	183294865	183297181	2317	-	intron:26885	uc008ics.1	71678	mm10_genes_introns
chr4	86930877	86930877	1	-	0.00678728714132665	-25.3006253006253	chr4	86911754	86932031	20278	+	intron:90671	uc008tmg.3	230379	mm10_genes_introns
chr4	86930877	86930877	1	-	0.00678728714132665	-25.3006253006253	chr4	86930843	86932031	1189	+	intron:90672	uc008tmh.2	230379	mm10_genes_introns
chr9	45049090	45049090	1	-	4.02655969061772e-05	-25.3041661546024	chr9	45047312	45049651	2340	+	intron:219946	uc009pfa.2	14012	mm10_genes_introns
chr8	123197492	123197492	1	+	0.000387761176502784	-25.3090659340659	chr8	123194187	123198713	4527	+	intron:206800	uc009nui.2	13479	mm10_genes_introns
chr8	123197492	123197492	1	+	0.000387761176502784	-25.3090659340659	chr8	123194187	123198713	4527	+	intron:206809	uc009nuj.2	13479	mm10_genes_introns
chr8	72750386	72750386	1	+	9.62162237718077e-06	-25.3119429590018	chr8	72750269	72750435	167	+	intron:201054	uc009mgp.3	20467	mm10_genes_introns
chr8	72750386	72750386	1	+	9.62162237718077e-06	-25.3119429590018	chr8	72750269	72750435	167	+	intron:201070	uc009mgq.4	20467	mm10_genes_introns
chr8	72750386	72750386	1	+	9.62162237718077e-06	-25.3119429590018	chr8	72750269	72750435	167	+	intron:201087	uc012gfz.2	20467	mm10_genes_introns
chr7	68187559	68187559	1	-	1.681915997418e-07	-25.3131115459883	chr7	68187229	68189572	2344	+	intron:170635	uc009hja.1	16001	mm10_genes_introns
chr7	68187559	68187559	1	-	1.681915997418e-07	-25.3131115459883	chr7	68187229	68189572	2344	+	intron:170660	uc009hjc.1	16001	mm10_genes_introns
chr11	113079586	113079586	1	+	4.18282593325633e-08	-25.3164556962025	chr11	113067387	113172952	105566	-	intron:294377	uc007meh.2	72386	mm10_genes_introns
chr11	113079586	113079586	1	+	4.18282593325633e-08	-25.3164556962025	chr11	113067387	113201290	133904	-	intron:294379	uc007mei.2	72386	mm10_genes_introns
chr11	113079586	113079586	1	+	4.18282593325633e-08	-25.3164556962025	chr11	113045161	113201290	156130	-	intron:294380	uc011ygz.1	72386	mm10_genes_introns
chr5	143219577	143219577	1	-	5.5477069286194e-06	-25.3185840707965	chr5	143219132	143221337	2206	-	intron:141527	uc009ajs.1	74673	mm10_genes_introns
chr5	143219577	143219577	1	-	5.5477069286194e-06	-25.3185840707965	chr5	143218774	143221337	2564	-	intron:141532	uc012egg.1	74673	mm10_genes_introns
chr14	118376584	118376584	1	+	3.60055162075105e-06	-25.327468230694	chr14	118367697	118390000	22304	+	intron:334931	uc029snb.1	73306	mm10_genes_introns
chr4	137599704	137599704	1	+	2.23999249328573e-05	-25.3521126760563	chr4	137594517	137604522	10006	+	intron:96669	uc012dnk.1	170707	mm10_genes_introns
chr4	137599704	137599704	1	+	2.23999249328573e-05	-25.3521126760563	chr4	137594517	137604522	10006	+	intron:96677	uc008vjh.1	170707	mm10_genes_introns
chr4	137599704	137599704	1	+	2.23999249328573e-05	-25.3521126760563	chr4	137594517	137604522	10006	+	intron:96704	uc008vji.1	170707	mm10_genes_introns
chr4	137599704	137599704	1	+	2.23999249328573e-05	-25.3521126760563	chr4	137594517	137604522	10006	+	intron:96714	uc008vjj.1	170707	mm10_genes_introns
chr4	137599704	137599704	1	+	2.23999249328573e-05	-25.3521126760563	chr4	137594517	137604522	10006	+	intron:96724	uc008vjk.1	170707	mm10_genes_introns
chr4	137599704	137599704	1	+	2.23999249328573e-05	-25.3521126760563	chr4	137594517	137604522	10006	+	intron:96737	uc008vjl.1	170707	mm10_genes_introns
chr4	135140893	135140893	1	-	0.00459497988283949	-25.3565942506035	chr4	135121164	135152787	31624	+	intron:96258	uc008vgb.1	12399	mm10_genes_introns
chr10	95311780	95311780	1	-	4.12289558739419e-05	-25.3635257190443	chr10	95175979	95322585	146607	-	intron:261444	uc007gwa.1	12905	mm10_genes_introns
chr10	95311780	95311780	1	-	4.12289558739419e-05	-25.3635257190443	chr10	95175979	95322585	146607	-	intron:261445	uc007gwb.1	12905	mm10_genes_introns
chr10	95311780	95311780	1	-	4.12289558739419e-05	-25.3635257190443	chr10	95175979	95322585	146607	-	intron:261447	uc007gwc.1	12905	mm10_genes_introns
chr10	95311780	95311780	1	-	4.12289558739419e-05	-25.3635257190443	chr10	95311225	95322585	11361	-	intron:261449	uc007gwd.1	12905	mm10_genes_introns
chr1	136946499	136946499	1	+	1.66126267712948e-07	-25.364238410596	chr1	136945078	136948721	3644	-	intron:23002	uc007cva.2	26424	mm10_genes_introns
chr1	136946499	136946499	1	+	1.66126267712948e-07	-25.364238410596	chr1	136945078	136948721	3644	-	intron:23008	uc007cvb.2	26424	mm10_genes_introns
chr1	136946499	136946499	1	+	1.66126267712948e-07	-25.364238410596	chr1	136945078	136948721	3644	-	intron:23016	uc007cvc.2	26424	mm10_genes_introns
chr3	155034312	155034312	1	-	5.28662537279062e-09	-25.3754213913576	chr3	155030372	155037387	7016	-	intron:86323	uc008rus.2	435766	mm10_genes_introns
chr3	155034312	155034312	1	-	5.28662537279062e-09	-25.3754213913576	chr3	155030372	155037387	7016	-	intron:86345	uc012czy.1	435766	mm10_genes_introns
chr3	155034312	155034312	1	-	5.28662537279062e-09	-25.3754213913576	chr3	155030372	155037387	7016	-	intron:86349	uc008rut.1	435766	mm10_genes_introns
chr5	117263381	117263381	1	-	2.02699547586084e-05	-25.3903990746096	chr5	117256063	117263564	7502	+	intron:122771	uc008zfh.2	330177	mm10_genes_introns
chr5	117263381	117263381	1	-	2.02699547586084e-05	-25.3903990746096	chr5	117256063	117263564	7502	+	intron:122791	uc008zfi.2	330177	mm10_genes_introns
chr5	117263381	117263381	1	-	2.02699547586084e-05	-25.3903990746096	chr5	117256063	117263564	7502	+	intron:122810	uc008zfj.2	330177	mm10_genes_introns
chr5	117263381	117263381	1	-	2.02699547586084e-05	-25.3903990746096	chr5	117256063	117263564	7502	+	intron:122817	uc008zfk.2	330177	mm10_genes_introns
chr17	67137193	67137193	1	+	9.08104610099886e-07	-25.3968253968254	chr17	67095696	67191248	95553	-	intron:394972	uc008dka.2	19274	mm10_genes_introns
chr17	67137193	67137193	1	+	9.08104610099886e-07	-25.3968253968254	chr17	67095696	67191248	95553	-	intron:395004	uc008dkb.2	19274	mm10_genes_introns
chr17	67137193	67137193	1	+	9.08104610099886e-07	-25.3968253968254	chr17	67095696	67191248	95553	-	intron:395030	uc012awj.1	19274	mm10_genes_introns
chr15	75708976	75708976	1	+	4.42620610081805e-07	-25.3983582810237	chr15	75708287	75708988	702	+	intron:347788	uc007whc.2	14787	mm10_genes_introns
chr15	75708976	75708976	1	+	4.42620610081805e-07	-25.3983582810237	chr15	75708287	75708988	702	+	intron:347802	uc007whd.2	14787	mm10_genes_introns
chr8	111891213	111891213	1	-	0.000486940832655965	-25.4043853342919	chr8	111891002	111910131	19130	-	intron:215487	uc009nmz.1	56773	mm10_genes_introns
chr5	115192224	115192224	1	-	0.000626267284240034	-25.4066985645933	chr5	115176271	115193653	17383	-	intron:136597	uc057abi.1	29867	mm10_genes_introns
chr7	66855677	66855677	1	-	5.5679682235824e-13	-25.4098360655738	chr7	66849873	66888300	38428	+	intron:170550	uc009hhw.1	233332	mm10_genes_introns
chr7	66855677	66855677	1	-	5.5679682235824e-13	-25.4098360655738	chr7	66849873	66888300	38428	+	intron:170560	uc009hhx.1	233332	mm10_genes_introns
chr8	106912709	106912709	1	+	0.00163365776113596	-25.4117647058824	chr8	106912349	106913347	999	+	intron:205049	uc009ngr.2	21771	mm10_genes_introns
chr3	131236647	131236647	1	-	0.00789271783407592	-25.4208754208754	chr3	131235660	131240936	5277	-	intron:84884	uc008rjl.2	15107	mm10_genes_introns
chr8	95534589	95534589	1	-	9.97285218044764e-06	-25.4237288135593	chr8	95534273	95536464	2192	+	intron:203896	uc009myn.1	244608	mm10_genes_introns
chr1	38620857	38620857	1	+	0.000252553814585451	-25.428926647327	chr1	38536947	38627088	90142	-	intron:15822	uc007ast.2	16764	mm10_genes_introns
chr1	38620857	38620857	1	+	0.000252553814585451	-25.428926647327	chr1	38539002	38627088	88087	-	intron:15834	uc007asu.1	16764	mm10_genes_introns
chr1	38620857	38620857	1	+	0.000252553814585451	-25.428926647327	chr1	38536947	38627088	90142	-	intron:15840	uc056ycp.1	16764	mm10_genes_introns
chr14	27066004	27066004	1	+	1.24737972098535e-06	-25.4385964912281	chr14	27039230	27076350	37121	+	intron:329517	uc007stk.1	171463	mm10_genes_introns
chr14	27066004	27066004	1	+	1.24737972098535e-06	-25.4385964912281	chr14	27039230	27076350	37121	+	intron:329520	uc007stl.1	171463	mm10_genes_introns
chr6	114901542	114901542	1	+	9.22173075489712e-11	-25.4385964912281	chr6	114890807	114921316	30510	-	intron:159407	uc009dif.2	232334	mm10_genes_introns
chr6	114901542	114901542	1	+	9.22173075489712e-11	-25.4385964912281	chr6	114890807	114957935	67129	-	intron:159411	uc009dig.2	232334	mm10_genes_introns
chr19	47019731	47019731	1	-	0.000139784154879599	-25.4491858506457	chr19	47015820	47021832	6013	+	intron:413317	uc008huk.1	226180	mm10_genes_introns
chr4	151132010	151132010	1	+	4.03258826258877e-06	-25.4545454545455	chr4	151131677	151138313	6637	-	intron:111759	uc008vyn.2	100072	mm10_genes_introns
chr4	151132010	151132010	1	+	4.03258826258877e-06	-25.4545454545455	chr4	151131677	151138313	6637	-	intron:111782	uc012dpz.1	100072	mm10_genes_introns
chr9	121792026	121792026	1	-	0.00336855577803324	-25.4545454545455	chr9	121790762	121792262	1501	-	intron:241988	uc009sdx.2	74770	mm10_genes_introns
chr2	170051113	170051113	1	+	4.24704090544215e-09	-25.4545454545455	chr2	169886587	170070267	183681	+	intron:45143	uc008obr.1	NA	mm10_genes_introns
chr2	170051113	170051113	1	+	4.24704090544215e-09	-25.4545454545455	chr2	169886460	170070267	183808	+	intron:45145	uc008obt.1	NA	mm10_genes_introns
chr4	58351325	58351325	1	+	0.000553079022460226	-25.4564276303407	chr4	58344312	58353943	9632	+	intron:89521	uc033icc.1	18198	mm10_genes_introns
chr4	58351325	58351325	1	+	0.000553079022460226	-25.4564276303407	chr4	58347860	58353943	6084	+	intron:89531	uc033icd.1	18198	mm10_genes_introns
chr4	58351325	58351325	1	+	0.000553079022460226	-25.4564276303407	chr4	58344312	58353943	9632	+	intron:89546	uc033ice.1	18198	mm10_genes_introns
chr4	58351325	58351325	1	+	0.000553079022460226	-25.4564276303407	chr4	58344312	58353943	9632	+	intron:89560	uc033icf.1	18198	mm10_genes_introns
chr4	58351325	58351325	1	+	0.000553079022460226	-25.4564276303407	chr4	58344312	58353943	9632	+	intron:89572	uc033icg.2	18198	mm10_genes_introns
chr4	58351325	58351325	1	+	0.000553079022460226	-25.4564276303407	chr4	58344312	58353943	9632	+	intron:89585	uc033ich.1	18198	mm10_genes_introns
chr4	58351325	58351325	1	+	0.000553079022460226	-25.4564276303407	chr4	58347860	58353943	6084	+	intron:89599	uc033ici.1	18198	mm10_genes_introns
chr4	58351325	58351325	1	+	0.000553079022460226	-25.4564276303407	chr4	58347860	58353943	6084	+	intron:89612	uc033icj.1	18198	mm10_genes_introns
chr4	58351325	58351325	1	+	0.000553079022460226	-25.4564276303407	chr4	58347860	58353943	6084	+	intron:89626	uc033ick.1	18198	mm10_genes_introns
chr17	28058753	28058753	1	-	4.29385628605702e-05	-25.4598033545402	chr17	28058461	28059293	833	+	intron:379267	uc008bpx.2	224650	mm10_genes_introns
chr17	28058753	28058753	1	-	4.29385628605702e-05	-25.4598033545402	chr17	28058461	28059293	833	+	intron:379280	uc008bpy.2	224650	mm10_genes_introns
chr17	28058753	28058753	1	-	4.29385628605702e-05	-25.4598033545402	chr17	28058461	28059293	833	+	intron:379291	uc008bpz.2	224650	mm10_genes_introns
chr17	47167611	47167611	1	+	1.77107951825998e-06	-25.48554613121	chr17	47141910	47230229	88320	+	intron:383009	uc008cur.1	224829	mm10_genes_introns
chr17	47167611	47167611	1	+	1.77107951825998e-06	-25.48554613121	chr17	47141910	47230229	88320	+	intron:383021	uc008cus.1	224829	mm10_genes_introns
chr17	47167611	47167611	1	+	1.77107951825998e-06	-25.48554613121	chr17	47141910	47230229	88320	+	intron:383039	uc008cut.1	224829	mm10_genes_introns
chr10	119761493	119761493	1	+	7.2581742043304e-05	-25.4901960784314	chr10	119454423	119929900	475478	+	intron:251774	uc007heg.2	74053	mm10_genes_introns
chr10	119761493	119761493	1	+	7.2581742043304e-05	-25.4901960784314	chr10	119454423	119897714	443292	+	intron:251795	uc007heh.2	74053	mm10_genes_introns
chr10	119761493	119761493	1	+	7.2581742043304e-05	-25.4901960784314	chr10	119454423	119897714	443292	+	intron:251817	uc007hei.2	74053	mm10_genes_introns
chr10	119761493	119761493	1	+	7.2581742043304e-05	-25.4901960784314	chr10	119760212	119761609	1398	-	intron:262429	uc029rjh.1	75321	mm10_genes_introns
chr12	73750329	73750329	1	+	1.10448855764528e-05	-25.4901960784314	chr12	73721891	73758885	36995	+	intron:300924	uc007nwn.2	18755	mm10_genes_introns
chr12	73750329	73750329	1	+	1.10448855764528e-05	-25.4901960784314	chr12	73721891	73758885	36995	+	intron:300938	uc011ynt.2	18755	mm10_genes_introns
chr15	94347188	94347188	1	+	3.95674653623042e-06	-25.4941599281222	chr15	94346094	94347668	1575	-	intron:359641	uc007xje.2	223838	mm10_genes_introns
chr15	94347188	94347188	1	+	3.95674653623042e-06	-25.4941599281222	chr15	94346094	94347668	1575	-	intron:359668	uc007xjf.2	223838	mm10_genes_introns
chr8	41057613	41057613	1	+	0.000510157702802249	-25.5155333010284	chr8	41050117	41076231	26115	-	intron:210135	uc009lnm.1	102103	mm10_genes_introns
chr8	41057613	41057613	1	+	0.000510157702802249	-25.5155333010284	chr8	41050117	41076231	26115	-	intron:210147	uc033jfg.1	102103	mm10_genes_introns
chr8	41057613	41057613	1	+	0.000510157702802249	-25.5155333010284	chr8	41050117	41076231	26115	-	intron:210160	uc009lnn.1	102103	mm10_genes_introns
chr11	117835905	117835905	1	-	0.00134298961208135	-25.5303899082569	chr11	117832577	117838492	5916	+	intron:279162	uc007mny.2	71562	mm10_genes_introns
chr11	117835905	117835905	1	-	0.00134298961208135	-25.5303899082569	chr11	117835808	117836407	600	+	intron:279171	uc007moa.2	71562	mm10_genes_introns
chr11	117835905	117835905	1	-	0.00134298961208135	-25.5303899082569	chr11	117835808	117836407	600	+	intron:279180	uc007mob.2	71562	mm10_genes_introns
chr11	117835905	117835905	1	-	0.00134298961208135	-25.5303899082569	chr11	117835808	117836407	600	+	intron:279188	uc007moc.1	71562	mm10_genes_introns
chr10	122688145	122688145	1	-	2.80341604287534e-09	-25.531914893617	chr10	122679431	122782182	102752	+	intron:252074	uc007hgf.2	319468	mm10_genes_introns
chr10	122688145	122688145	1	-	2.80341604287534e-09	-25.531914893617	chr10	122679431	122782182	102752	+	intron:252079	uc007hgg.2	319468	mm10_genes_introns
chr10	122688145	122688145	1	-	2.80341604287534e-09	-25.531914893617	chr10	122679431	122782182	102752	+	intron:252087	uc007hgh.2	319468	mm10_genes_introns
chrX	134573504	134573504	1	-	0.000485661449074945	-25.5413168360583	chrX	134573308	134573916	609	-	intron:436172	uc009uge.2	12229	mm10_genes_introns
chr10	60194411	60194411	1	-	0.00109145610023962	-25.5489864864865	chr10	60194246	60218903	24658	-	intron:256291	uc011xeg.1	53374	mm10_genes_introns
chr11	97572215	97572215	1	-	0.00595801625908856	-25.5552901839026	chr11	97551979	97574967	22989	-	intron:290698	uc007lee.1	56013	mm10_genes_introns
chr8	87195969	87195969	1	+	0.000187293112740887	-25.5729976428106	chr8	87180839	87197860	17022	-	intron:213242	uc029wue.1	100038706	mm10_genes_introns
chr4	135129774	135129774	1	+	7.9283872175779e-05	-25.5822833142421	chr4	135121164	135152787	31624	+	intron:96258	uc008vgb.1	12399	mm10_genes_introns
chr11	69888198	69888198	1	+	0.000225442005624164	-25.6091954022989	chr11	69887208	69889236	2029	-	intron:286616	uc007jsf.1	216859	mm10_genes_introns
chr11	69888198	69888198	1	+	0.000225442005624164	-25.6091954022989	chr11	69887208	69889236	2029	-	intron:286632	uc007jsg.1	216859	mm10_genes_introns
chr4	121209531	121209531	1	-	0.00681388180330429	-25.6122448979592	chr4	121190259	121214450	24192	-	intron:107078	uc008uob.1	109263	mm10_genes_introns
chr4	121209531	121209531	1	-	0.00681388180330429	-25.6122448979592	chr4	121170821	121214834	44014	-	intron:107082	uc008uoc.1	109263	mm10_genes_introns
chr7	127587599	127587599	1	+	6.38384094066218e-13	-25.6153770716877	chr7	127587596	127587876	281	-	intron:192829	uc009jwd.2	233899	mm10_genes_introns
chr9	35682098	35682098	1	-	0.003681207363455	-25.6172839506173	chr9	35671023	35685612	14590	+	intron:219227	uc009otj.3	330921	mm10_genes_introns
chr8	121922154	121922154	1	-	0.000633179302584073	-25.6363636363636	chr8	121918144	121923554	5411	-	intron:216064	uc009nsf.2	12352	mm10_genes_introns
chr3	97762045	97762045	1	-	4.49864096004609e-07	-25.638179800222	chr3	97758931	97792738	33808	-	intron:82086	uc012cuf.1	83679	mm10_genes_introns
chr3	97762045	97762045	1	-	4.49864096004609e-07	-25.638179800222	chr3	97758931	97792738	33808	-	intron:82132	uc012cug.1	83679	mm10_genes_introns
chr3	97762045	97762045	1	-	4.49864096004609e-07	-25.638179800222	chr3	97758931	97792738	33808	-	intron:82177	uc012cuh.1	83679	mm10_genes_introns
chr3	97762045	97762045	1	-	4.49864096004609e-07	-25.638179800222	chr3	97758931	97766473	7543	-	intron:82200	uc008qpg.1	83679	mm10_genes_introns
chr3	97762045	97762045	1	-	4.49864096004609e-07	-25.638179800222	chr3	97758931	97792738	33808	-	intron:82212	uc008qph.2	83679	mm10_genes_introns
chr17	32122542	32122542	1	-	0.00126194346600269	-25.6483600305111	chr17	32114011	32139639	25629	+	intron:380216	uc008bvw.2	NA	mm10_genes_introns
chr17	34267137	34267137	1	-	2.37672712187266e-05	-25.6599197836023	chr17	34265034	34267335	2302	+	intron:381097	uc008ccb.2	14961	mm10_genes_introns
chr17	34267137	34267137	1	-	2.37672712187266e-05	-25.6599197836023	chr17	34265034	34267335	2302	+	intron:381101	uc008ccc.1	14961	mm10_genes_introns
chr17	34267137	34267137	1	-	2.37672712187266e-05	-25.6599197836023	chr17	34264960	34309790	44831	+	intron:381102	uc029thf.1	14969	mm10_genes_introns
chr17	34267137	34267137	1	-	2.37672712187266e-05	-25.6599197836023	chr17	34226295	34584503	358209	+	intron:381076	uc008cby.1	18132	mm10_genes_introns
chr9	121641272	121641272	1	+	0.00627266931812529	-25.6633221850613	chr9	121586991	121641489	54499	-	intron:241953	uc009sdi.1	69032	mm10_genes_introns
chr6	118922002	118922002	1	+	2.09355019860716e-06	-25.6756756756757	chr6	118780325	119052600	272276	-	intron:159906	uc009dlt.3	12288	mm10_genes_introns
chr6	118922002	118922002	1	+	2.09355019860716e-06	-25.6756756756757	chr6	118780325	119052600	272276	-	intron:159952	uc012erg.3	12288	mm10_genes_introns
chr6	118922002	118922002	1	+	2.09355019860716e-06	-25.6756756756757	chr6	118780325	119052600	272276	-	intron:159999	uc012erj.3	12288	mm10_genes_introns
chr6	118922002	118922002	1	+	2.09355019860716e-06	-25.6756756756757	chr6	118780325	119052600	272276	-	intron:160045	uc012erk.3	12288	mm10_genes_introns
chr6	118922002	118922002	1	+	2.09355019860716e-06	-25.6756756756757	chr6	118780325	119052600	272276	-	intron:160091	uc012erl.2	12288	mm10_genes_introns
chr6	118922002	118922002	1	+	2.09355019860716e-06	-25.6756756756757	chr6	118780325	119052600	272276	-	intron:160137	uc012erm.2	12288	mm10_genes_introns
chr6	118922002	118922002	1	+	2.09355019860716e-06	-25.6756756756757	chr6	118780325	119052600	272276	-	intron:160183	uc009dlu.3	12288	mm10_genes_introns
chr6	118922002	118922002	1	+	2.09355019860716e-06	-25.6756756756757	chr6	118780325	119052600	272276	-	intron:160230	uc009dlv.4	12288	mm10_genes_introns
chr6	118922002	118922002	1	+	2.09355019860716e-06	-25.6756756756757	chr6	118780325	119052600	272276	-	intron:160276	uc012erh.3	12288	mm10_genes_introns
chr6	118922002	118922002	1	+	2.09355019860716e-06	-25.6756756756757	chr6	118780325	119052600	272276	-	intron:160322	uc012eri.3	12288	mm10_genes_introns
chr12	34270196	34270196	1	-	0.000107631624368943	-25.6778309409888	chr12	34248431	34282646	34216	-	intron:307313	uc007niy.2	79221	mm10_genes_introns
chr12	34270196	34270196	1	-	0.000107631624368943	-25.6778309409888	chr12	34248431	34282646	34216	-	intron:307339	uc007niz.1	79221	mm10_genes_introns
chr7	19292889	19292889	1	+	0.00130123273144213	-25.6782713085234	chr7	19287511	19293075	5565	+	intron:165390	uc009fli.2	20167	mm10_genes_introns
chr7	19292889	19292889	1	+	0.00130123273144213	-25.6782713085234	chr7	19291177	19293075	1899	+	intron:165396	uc009flj.2	20167	mm10_genes_introns
chr2	97034808	97034808	1	+	0.00877533370712852	-25.6906954588758	chr2	96830770	97094613	263844	+	intron:36952	uc008lhc.2	241568	mm10_genes_introns
chr2	97034808	97034808	1	+	0.00877533370712852	-25.6906954588758	chr2	96830770	97094613	263844	+	intron:36959	uc008lhd.2	241568	mm10_genes_introns
chr5	145004663	145004663	1	-	0.00051924208645661	-25.6935669944515	chr5	145002409	145004931	2523	-	intron:141736	uc009alx.1	381686	mm10_genes_introns
chr5	145004663	145004663	1	-	0.00051924208645661	-25.6935669944515	chr5	145001225	145004931	3707	-	intron:141743	uc009aly.1	381686	mm10_genes_introns
chr5	145004663	145004663	1	-	0.00051924208645661	-25.6935669944515	chr5	145002409	145004931	2523	-	intron:141755	uc012egr.1	381686	mm10_genes_introns
chr8	110923141	110923141	1	+	5.73210740327362e-06	-25.7029197259534	chr8	110920106	110956757	36652	+	intron:205795	uc009nlj.2	20444	mm10_genes_introns
chr8	110923141	110923141	1	+	5.73210740327362e-06	-25.7029197259534	chr8	110920106	110956757	36652	+	intron:205800	uc009nlk.2	20444	mm10_genes_introns
chr8	93921669	93921669	1	+	0.00935997768826793	-25.7040998217469	chr8	93896373	93944197	47825	+	intron:203309	uc009mvk.2	14681	mm10_genes_introns
chr8	93921669	93921669	1	+	0.00935997768826793	-25.7040998217469	chr8	93896373	93944197	47825	+	intron:203316	uc009mvl.1	14681	mm10_genes_introns
chr8	93921669	93921669	1	+	0.00935997768826793	-25.7040998217469	chr8	93896373	93944197	47825	+	intron:203323	uc009mvm.1	14681	mm10_genes_introns
chr10	64021040	64021040	1	+	2.93726856351191e-07	-25.7112184648417	chr10	63852826	64250697	397872	+	intron:245856	uc007fkh.2	216033	mm10_genes_introns
chr10	64021040	64021040	1	+	2.93726856351191e-07	-25.7112184648417	chr10	63852826	64250697	397872	+	intron:245873	uc007fki.2	216033	mm10_genes_introns
chr10	64021040	64021040	1	+	2.93726856351191e-07	-25.7112184648417	chr10	63852826	64250697	397872	+	intron:245885	uc007fkj.2	216033	mm10_genes_introns
chr10	64021040	64021040	1	+	2.93726856351191e-07	-25.7112184648417	chr10	63930268	64087847	157580	-	intron:257343	uc007fkk.1	216028	mm10_genes_introns
chr2	90830544	90830544	1	-	1.8406726067727e-05	-25.7223584603902	chr2	90828489	90831394	2906	+	intron:36111	uc012bza.1	271813	mm10_genes_introns
chr18	42685624	42685624	1	-	1.10650208914767e-07	-25.7367933271548	chr18	42663280	42688301	25022	-	intron:404946	uc008eub.2	72930	mm10_genes_introns
chr18	42685624	42685624	1	-	1.10650208914767e-07	-25.7367933271548	chr18	42663280	42688301	25022	-	intron:404954	uc008euc.2	72930	mm10_genes_introns
chr18	42685648	42685648	1	-	1.10650208914767e-07	-25.7367933271548	chr18	42663280	42688301	25022	-	intron:404946	uc008eub.2	72930	mm10_genes_introns
chr18	42685648	42685648	1	-	1.10650208914767e-07	-25.7367933271548	chr18	42663280	42688301	25022	-	intron:404954	uc008euc.2	72930	mm10_genes_introns
chr17	29873876	29873876	1	+	5.09513908249329e-05	-25.7407228294161	chr17	29857730	29887446	29717	-	intron:389956	uc008bto.1	74762	mm10_genes_introns
chr5	145688078	145688078	1	-	9.67356718692655e-07	-25.7453195536103	chr5	145584731	145694048	109318	-	intron:141805	uc012egw.1	100041375	mm10_genes_introns
chr7	82438845	82438845	1	-	0.00046144310097285	-25.7546251217137	chr7	82428462	82442433	13972	+	intron:171507	uc009ida.2	269959	mm10_genes_introns
chr11	102943772	102943772	1	-	4.55088220298828e-05	-25.7557313856766	chr11	102939913	102945864	5952	-	intron:292840	uc007lsz.2	23829	mm10_genes_introns
chr5	136564822	136564822	1	+	0.000188543771020539	-25.7676384336726	chr5	136485852	136565379	79528	-	intron:140169	uc009aaj.2	13047	mm10_genes_introns
chr5	136564822	136564822	1	+	0.000188543771020539	-25.7676384336726	chr5	136485852	136565379	79528	-	intron:140191	uc009aak.2	13047	mm10_genes_introns
chr5	136564822	136564822	1	+	0.000188543771020539	-25.7676384336726	chr5	136485852	136567177	81326	-	intron:140213	uc009aal.2	13047	mm10_genes_introns
chr5	136564822	136564822	1	+	0.000188543771020539	-25.7676384336726	chr5	136485852	136567177	81326	-	intron:140235	uc009aam.2	13047	mm10_genes_introns
chr5	136564822	136564822	1	+	0.000188543771020539	-25.7676384336726	chr5	136485852	136565379	79528	-	intron:140300	uc009aaq.2	13047	mm10_genes_introns
chr5	136564822	136564822	1	+	0.000188543771020539	-25.7676384336726	chr5	136485852	136567177	81326	-	intron:140323	uc009aar.2	13047	mm10_genes_introns
chr5	136564822	136564822	1	+	0.000188543771020539	-25.7676384336726	chr5	136485852	136567177	81326	-	intron:140345	uc009aas.2	13047	mm10_genes_introns
chr5	136564822	136564822	1	+	0.000188543771020539	-25.7676384336726	chr5	136485852	136567177	81326	-	intron:140351	uc009aat.2	13047	mm10_genes_introns
chr1	59286550	59286550	1	+	7.68302882265211e-06	-25.7699805068226	chr1	59281472	59287761	6290	+	intron:3518	uc007bdq.2	271697	mm10_genes_introns
chr1	59286550	59286550	1	+	7.68302882265211e-06	-25.7699805068226	chr1	59281472	59287761	6290	+	intron:3531	uc007bdr.2	271697	mm10_genes_introns
chr18	37686175	37686175	1	-	0.000444984095255183	-25.7861635220126	chr18	36955151	37825020	869870	+	intron:399353	uc008eoy.2	100384868	mm10_genes_introns
chr18	37686175	37686175	1	-	0.000444984095255183	-25.7861635220126	chr18	36970138	37825020	854883	+	intron:399366	uc056zgg.1	103611158	mm10_genes_introns
chr18	37686175	37686175	1	-	0.000444984095255183	-25.7861635220126	chr18	36976279	37825020	848742	+	intron:399372	uc056zgh.1	103611159	mm10_genes_introns
chr18	37686175	37686175	1	-	0.000444984095255183	-25.7861635220126	chr18	37664366	37825020	160655	+	intron:399402	uc008eql.1	93709	mm10_genes_introns
chr18	37686175	37686175	1	-	0.000444984095255183	-25.7861635220126	chr18	37671526	37825020	153495	+	intron:399405	uc008eqm.1	93710	mm10_genes_introns
chr18	37686175	37686175	1	-	0.000444984095255183	-25.7861635220126	chr18	37676908	37825020	148113	+	intron:399408	uc008eqn.1	93711	mm10_genes_introns
chr18	37686175	37686175	1	-	0.000444984095255183	-25.7861635220126	chr18	37682840	37825020	142181	+	intron:399411	uc008eqo.1	93699	mm10_genes_introns
chr18	75981863	75981863	1	+	0.00185704058286166	-25.7928118393235	chr18	75900762	76011628	110867	+	intron:401869	uc008fqh.1	207259	mm10_genes_introns
chr18	75981863	75981863	1	+	0.00185704058286166	-25.7928118393235	chr18	75900762	76011628	110867	+	intron:401874	uc008fqi.1	207259	mm10_genes_introns
chr11	119257383	119257383	1	+	5.46581425972619e-08	-25.8064516129032	chr11	119254463	119259854	5392	+	intron:279307	uc007mqc.1	207607	mm10_genes_introns
chr11	119257383	119257383	1	+	5.46581425972619e-08	-25.8064516129032	chr11	119254463	119259854	5392	+	intron:279347	uc007mqf.1	207607	mm10_genes_introns
chr4	137908200	137908200	1	-	1.50645964439505e-05	-25.8116361298618	chr4	137862382	137913767	51386	+	intron:96846	uc008vjs.2	230857	mm10_genes_introns
chr4	137908200	137908200	1	-	1.50645964439505e-05	-25.8116361298618	chr4	137862382	137913767	51386	+	intron:96847	uc008vjt.2	230857	mm10_genes_introns
chr4	137908200	137908200	1	-	1.50645964439505e-05	-25.8116361298618	chr4	137905156	137913767	8612	+	intron:96854	uc008vju.2	230857	mm10_genes_introns
chr6	22889514	22889514	1	-	2.22593061423583e-08	-25.826711099718	chr6	22875885	22925829	49945	+	intron:143114	uc009bba.1	19283	mm10_genes_introns
chr6	22889514	22889514	1	-	2.22593061423583e-08	-25.826711099718	chr6	22875885	22925829	49945	+	intron:143125	uc009bbb.1	19283	mm10_genes_introns
chr6	22889514	22889514	1	-	2.22593061423583e-08	-25.826711099718	chr6	22875885	22925829	49945	+	intron:143154	uc012eim.1	19283	mm10_genes_introns
chr17	75252648	75252648	1	-	0.00530489447597215	-25.8595641646489	chr17	75252416	75266487	14072	+	intron:385428	uc008dom.2	268977	mm10_genes_introns
chr17	75252648	75252648	1	-	0.00530489447597215	-25.8595641646489	chr17	75252416	75266487	14072	+	intron:385457	uc008don.2	268977	mm10_genes_introns
chr17	75252648	75252648	1	-	0.00530489447597215	-25.8595641646489	chr17	75252416	75266487	14072	+	intron:385477	uc008doo.2	268977	mm10_genes_introns
chr10	62631948	62631948	1	+	3.47430027444886e-07	-25.8620689655172	chr10	62627683	62633976	6294	-	intron:257158	uc007fho.1	94213	mm10_genes_introns
chr10	62631948	62631948	1	+	3.47430027444886e-07	-25.8620689655172	chr10	62627683	62633976	6294	-	intron:257173	uc007fhp.1	94213	mm10_genes_introns
chr10	62631948	62631948	1	+	3.47430027444886e-07	-25.8620689655172	chr10	62627683	62633976	6294	-	intron:257182	uc007fhq.1	94213	mm10_genes_introns
chr19	40406035	40406035	1	+	0.000254833074565114	-25.8620689655172	chr19	40402311	40451313	49003	-	intron:419215	uc008hkn.1	20411	mm10_genes_introns
chr19	40406035	40406035	1	+	0.000254833074565114	-25.8620689655172	chr19	40402311	40451313	49003	-	intron:419237	uc008hko.1	20411	mm10_genes_introns
chr19	40406035	40406035	1	+	0.000254833074565114	-25.8620689655172	chr19	40402311	40451313	49003	-	intron:419264	uc008hkp.1	20411	mm10_genes_introns
chr19	40406035	40406035	1	+	0.000254833074565114	-25.8620689655172	chr19	40402311	40451313	49003	-	intron:419286	uc008hkq.1	20411	mm10_genes_introns
chr19	40406035	40406035	1	+	0.000254833074565114	-25.8620689655172	chr19	40402311	40451313	49003	-	intron:419313	uc008hkr.1	20411	mm10_genes_introns
chr19	40406035	40406035	1	+	0.000254833074565114	-25.8620689655172	chr19	40402311	40451313	49003	-	intron:419336	uc008hks.1	20411	mm10_genes_introns
chr19	40406035	40406035	1	+	0.000254833074565114	-25.8620689655172	chr19	40402311	40451313	49003	-	intron:419357	uc008hkt.1	20411	mm10_genes_introns
chr11	117232617	117232617	1	-	1.52468429558358e-06	-25.8897818599311	chr11	117218932	117290397	71466	+	intron:278989	uc007mnd.2	53860	mm10_genes_introns
chr3	148820713	148820713	1	-	1.03486119067611e-08	-25.8976317799847	chr3	148817929	148820972	3044	-	intron:85927	uc008rry.1	99633	mm10_genes_introns
chr3	148820713	148820713	1	-	1.03486119067611e-08	-25.8976317799847	chr3	148820469	148821279	811	-	intron:85930	uc008rrz.1	99633	mm10_genes_introns
chr3	148820713	148820713	1	-	1.03486119067611e-08	-25.8976317799847	chr3	148817929	148822954	5026	-	intron:85936	uc008rsa.1	99633	mm10_genes_introns
chr3	148820713	148820713	1	-	1.03486119067611e-08	-25.8976317799847	chr3	148817929	148821279	3351	-	intron:85949	uc008rsb.1	99633	mm10_genes_introns
chr11	24562458	24562458	1	+	1.15147393821522e-06	-25.9037745879851	chr11	24560522	24569498	8977	+	intron:265320	uc029rkx.1	71316	mm10_genes_introns
chr2	158547017	158547017	1	+	2.80251603166886e-07	-25.9137931034483	chr2	158546849	158547618	770	+	intron:43891	uc012cih.1	545481	mm10_genes_introns
chr9	77963639	77963639	1	-	8.02000782487875e-08	-25.9144361878652	chr9	77961054	77975784	14731	+	intron:223907	uc009qtn.2	68801	mm10_genes_introns
chr17	44190938	44190938	1	+	0.0042368339469418	-25.9154929577465	chr17	44188962	44237132	48171	+	intron:382610	uc008cpw.1	224796	mm10_genes_introns
chr6	31560410	31560410	1	-	0.00535447324450843	-25.9159085320875	chr6	31529037	31563578	34542	-	intron:154581	uc009bgh.2	27205	mm10_genes_introns
chr7	80247204	80247204	1	-	1.06873708080852e-07	-25.9166666666667	chr7	80246664	80247283	620	+	intron:171169	uc009hzv.1	269954	mm10_genes_introns
chr7	80247204	80247204	1	-	1.06873708080852e-07	-25.9166666666667	chr7	80246664	80247283	620	+	intron:171181	uc009hzw.1	269954	mm10_genes_introns
chr16	44531640	44531640	1	-	1.82133091426692e-07	-25.9259259259259	chr16	44521336	44558437	37102	-	intron:373303	uc007zhl.1	117606	mm10_genes_introns
chr16	44531640	44531640	1	-	1.82133091426692e-07	-25.9259259259259	chr16	44521336	44558437	37102	-	intron:373321	uc007zhm.1	117606	mm10_genes_introns
chr16	44531640	44531640	1	-	1.82133091426692e-07	-25.9259259259259	chr16	44521336	44558437	37102	-	intron:373327	uc007zhn.1	117606	mm10_genes_introns
chr16	34073511	34073511	1	+	9.20953870268659e-06	-25.9259259259259	chr16	34055116	34116221	61106	-	intron:372422	uc012aew.1	545156	mm10_genes_introns
chr16	34073511	34073511	1	+	9.20953870268659e-06	-25.9259259259259	chr16	34055116	34095795	40680	-	intron:372471	uc007zas.1	545156	mm10_genes_introns
chr16	34073511	34073511	1	+	9.20953870268659e-06	-25.9259259259259	chr16	34055116	34095795	40680	-	intron:372486	uc007zat.1	545156	mm10_genes_introns
chr1	172357164	172357164	1	-	0.000505683619233396	-25.9259259259259	chr1	172341452	172368920	27469	+	intron:12024	uc007dqj.1	16513	mm10_genes_introns
chr5	135691719	135691719	1	+	1.82133091426692e-07	-25.9259259259259	chr5	135689253	135715871	26619	+	intron:125004	uc008zyt.2	18984	mm10_genes_introns
chr5	135691719	135691719	1	+	1.82133091426692e-07	-25.9259259259259	chr5	135689253	135715871	26619	+	intron:125019	uc012eep.2	18984	mm10_genes_introns
chr2	30902965	30902965	1	+	1.58508198226044e-06	-25.9259259259259	chr2	30900950	30903089	2140	-	intron:49722	uc008jcz.1	64292	mm10_genes_introns
chr8	110923137	110923137	1	+	3.24300096699206e-06	-25.942284310563	chr8	110920106	110956757	36652	+	intron:205795	uc009nlj.2	20444	mm10_genes_introns
chr8	110923137	110923137	1	+	3.24300096699206e-06	-25.942284310563	chr8	110920106	110956757	36652	+	intron:205800	uc009nlk.2	20444	mm10_genes_introns
chr6	146865663	146865663	1	+	8.75225941344243e-05	-25.9428067338087	chr6	146864115	146866736	2622	+	intron:152994	uc009esl.1	69371	mm10_genes_introns
chr11	89061595	89061595	1	+	1.34676299732696e-06	-25.9615562503469	chr11	89060824	89066119	5296	+	intron:274763	uc033fze.1	414094	mm10_genes_introns
chr19	8241008	8241008	1	+	0.000186943762092865	-25.9619717040642	chr19	8161632	8344507	182876	-	intron:416665	uc008glx.1	319800	mm10_genes_introns
chr10	80295573	80295573	1	-	6.06484809727415e-07	-25.9935982928781	chr10	79697326	80369543	672218	-	intron:258885	uc029qzy.1	100568459	mm10_genes_introns
chrX	170676701	170676701	1	-	8.59679616023583e-19	-25.9997183891861	chrX	170676494	170677016	523	+	intron:430786	uc029xop.1	107626	mm10_genes_introns
chr4	139828997	139828997	1	+	0.00172980552955653	-26.0126582278481	chr4	139828705	139829496	792	-	intron:109729	uc008vms.1	18509	mm10_genes_introns
chr11	116446996	116446996	1	-	0.000189664114355685	-26.016145686661	chr11	116446928	116447082	155	-	intron:295360	uc007mlc.1	217341	mm10_genes_introns
chr18	77793836	77793836	1	+	3.69844499033166e-09	-26.0227082985473	chr18	77789987	77794304	4318	+	intron:402094	uc008frv.1	NA	mm10_genes_introns
chr18	77793836	77793836	1	+	3.69844499033166e-09	-26.0227082985473	chr18	77789987	77794304	4318	+	intron:402096	uc008frw.1	19201	mm10_genes_introns
chr13	92773478	92773478	1	-	2.48726836807281e-06	-26.027027027027	chr13	92773295	92774680	1386	-	intron:324931	uc007rku.2	21828	mm10_genes_introns
chr12	84193317	84193317	1	+	1.7118081074417e-05	-26.027397260274	chr12	84174424	84193498	19075	-	intron:309529	uc011you.2	238317	mm10_genes_introns
chr12	84193317	84193317	1	+	1.7118081074417e-05	-26.027397260274	chr12	84174424	84218774	44351	-	intron:309541	uc007oem.3	238317	mm10_genes_introns
chr7	6202668	6202668	1	+	4.00639672984176e-05	-26.037026037026	chr7	6197353	6202799	5447	+	intron:164471	uc009fax.1	232836	mm10_genes_introns
chr8	83236932	83236932	1	-	1.32612665059636e-06	-26.0413545100389	chr8	83221557	83239830	18274	+	intron:201641	uc009mju.2	71310	mm10_genes_introns
chr8	83236932	83236932	1	-	1.32612665059636e-06	-26.0413545100389	chr8	83236720	83239830	3111	+	intron:201661	uc009mjv.2	71310	mm10_genes_introns
chr1	11777188	11777188	1	-	4.3841897988226e-06	-26.0416666666667	chr1	11748092	11798480	50389	+	intron:606	uc007ahx.2	320492	mm10_genes_introns
chr1	11777188	11777188	1	-	4.3841897988226e-06	-26.0416666666667	chr1	11748101	11798480	50380	+	intron:619	uc011wij.1	320492	mm10_genes_introns
chr1	11777188	11777188	1	-	4.3841897988226e-06	-26.0416666666667	chr1	11748101	11798480	50380	+	intron:632	uc011wik.1	320492	mm10_genes_introns
chr1	11777188	11777188	1	-	4.3841897988226e-06	-26.0416666666667	chr1	11748092	11798480	50389	+	intron:644	uc057aub.1	320492	mm10_genes_introns
chr1	11777188	11777188	1	-	4.3841897988226e-06	-26.0416666666667	chr1	11748092	11798480	50389	+	intron:650	uc007ahz.1	320492	mm10_genes_introns
chr3	127140604	127140604	1	+	0.00730339559630009	-26.0500575373993	chr3	127104863	127339131	234269	-	intron:84540	uc008rgv.1	109676	mm10_genes_introns
chr3	127140604	127140604	1	+	0.00730339559630009	-26.0500575373993	chr3	127104863	127498667	393805	-	intron:84587	uc008rgx.1	109676	mm10_genes_introns
chr3	127140604	127140604	1	+	0.00730339559630009	-26.0500575373993	chr3	127104863	127248133	143271	-	intron:84600	uc008rgy.1	NA	mm10_genes_introns
chr3	127140604	127140604	1	+	0.00730339559630009	-26.0500575373993	chr3	127104863	127248133	143271	-	intron:84614	uc012cxg.1	NA	mm10_genes_introns
chr3	127140604	127140604	1	+	0.00730339559630009	-26.0500575373993	chr3	127104863	127161678	56816	-	intron:84626	uc008rgz.1	NA	mm10_genes_introns
chr3	127140604	127140604	1	+	0.00730339559630009	-26.0500575373993	chr3	127104863	127339131	234269	-	intron:84636	uc008rha.1	NA	mm10_genes_introns
chr3	127140604	127140604	1	+	0.00730339559630009	-26.0500575373993	chr3	127104863	127161678	56816	-	intron:84639	uc008rhb.1	NA	mm10_genes_introns
chr6	97037946	97037946	1	-	0.000139778895392786	-26.062091503268	chr6	97020055	97060130	40076	-	intron:158510	uc009dah.1	320701	mm10_genes_introns
chr10	126981120	126981120	1	-	0.00040631266120048	-26.0698944688975	chr10	126979302	126991530	12229	+	intron:252154	uc007hhj.2	52468	mm10_genes_introns
chr10	126981120	126981120	1	-	0.00040631266120048	-26.0698944688975	chr10	126979302	126991530	12229	+	intron:252161	uc011xph.1	52468	mm10_genes_introns
chr7	65677521	65677521	1	-	0.000679464135172716	-26.0766961651917	chr7	65676131	65677995	1865	+	intron:170404	uc009hgr.2	272396	mm10_genes_introns
chr7	65677521	65677521	1	-	0.000679464135172716	-26.0766961651917	chr7	65676131	65677995	1865	+	intron:170416	uc009hgs.2	272396	mm10_genes_introns
chr1	93688403	93688403	1	-	5.38014754617972e-06	-26.0869565217391	chr1	93686670	93689156	2487	+	intron:7539	uc007cee.2	51800	mm10_genes_introns
chrX	8674679	8674679	1	-	9.85983432018406e-05	-26.0987612421517	chrX	8421578	8754546	332969	+	intron:422785	uc012heq.1	67985	mm10_genes_introns
chrX	8674679	8674679	1	-	9.85983432018406e-05	-26.0987612421517	chrX	8417487	8805894	388408	+	intron:422789	uc009soy.1	67985	mm10_genes_introns
chrX	8674679	8674679	1	-	9.85983432018406e-05	-26.0987612421517	chrX	8542721	8688601	145881	-	intron:431255	uc009spc.3	631002	mm10_genes_introns
chrX	8674679	8674679	1	-	9.85983432018406e-05	-26.0987612421517	chrX	8374807	8754546	379740	+	intron:422771	uc009sow.3	387131	mm10_genes_introns
chr2	76665092	76665092	1	-	2.54146573144002e-06	-26.0988260988261	chr2	76663353	76665676	2324	-	intron:53901	uc008kfh.2	14231	mm10_genes_introns
chr14	34517406	34517406	1	-	9.26983441944546e-08	-26.104674855912	chr14	34514467	34522645	8179	-	intron:338197	uc007tay.1	78243	mm10_genes_introns
chr4	46800018	46800018	1	-	1.72295565384243e-07	-26.1047254150702	chr4	46798678	46804058	5381	-	intron:102083	uc008sug.1	242425	mm10_genes_introns
chr3	5574963	5574963	1	-	1.66227162093479e-05	-26.1081654294804	chr3	5563730	5576037	12308	-	intron:76529	uc008oob.3	19302	mm10_genes_introns
chr3	5574963	5574963	1	-	1.66227162093479e-05	-26.1081654294804	chr3	5570630	5576037	5408	-	intron:76534	uc008ooc.3	19302	mm10_genes_introns
chr3	5574963	5574963	1	-	1.66227162093479e-05	-26.1081654294804	chr3	5563730	5576037	12308	-	intron:76538	uc008ood.3	19302	mm10_genes_introns
chr3	5574963	5574963	1	-	1.66227162093479e-05	-26.1081654294804	chr3	5563730	5576037	12308	-	intron:76542	uc012cmz.2	19302	mm10_genes_introns
chr3	5574963	5574963	1	-	1.66227162093479e-05	-26.1081654294804	chr3	5565199	5576037	10839	-	intron:76546	uc012cna.2	19302	mm10_genes_introns
chr3	5574963	5574963	1	-	1.66227162093479e-05	-26.1081654294804	chr3	5570630	5576037	5408	-	intron:76550	uc012cnb.2	19302	mm10_genes_introns
chr3	5574963	5574963	1	-	1.66227162093479e-05	-26.1081654294804	chr3	5563730	5576037	12308	-	intron:76553	uc033hsb.1	19302	mm10_genes_introns
chr7	89759131	89759131	1	+	0.00124825974067708	-26.1113949923352	chr7	89739957	89786425	46469	+	intron:171780	uc009igc.1	109264	mm10_genes_introns
chr7	89759131	89759131	1	+	0.00124825974067708	-26.1113949923352	chr7	89739957	89786425	46469	+	intron:171785	uc009igd.1	109264	mm10_genes_introns
chr7	89759131	89759131	1	+	0.00124825974067708	-26.1113949923352	chr7	89739957	89786425	46469	+	intron:171795	uc009ige.1	109264	mm10_genes_introns
chr7	89759131	89759131	1	+	0.00124825974067708	-26.1113949923352	chr7	89739957	89763319	23363	+	intron:171807	uc012fou.1	109264	mm10_genes_introns
chr12	8595871	8595871	1	-	0.00133599013264614	-26.1123680241327	chr12	8552018	8598844	46827	-	intron:306353	uc007mzt.1	328059	mm10_genes_introns
chr2	71129917	71129917	1	-	0.00017470820615814	-26.1213947481705	chr2	71129862	71137488	7627	+	intron:34693	uc008kaf.2	73649	mm10_genes_introns
chr13	51663281	51663281	1	+	3.14846427963686e-08	-26.1261261261261	chr13	51662700	51665271	2572	+	intron:315884	uc007qmj.2	75420	mm10_genes_introns
chr13	51663281	51663281	1	+	3.14846427963686e-08	-26.1261261261261	chr13	51662700	51665271	2572	+	intron:315890	uc007qmk.3	75420	mm10_genes_introns
chr13	51663281	51663281	1	+	3.14846427963686e-08	-26.1261261261261	chr13	51662700	51665271	2572	+	intron:315906	uc007qml.2	75420	mm10_genes_introns
chr1	59286425	59286425	1	+	3.96649570120093e-09	-26.1309523809524	chr1	59281472	59287761	6290	+	intron:3518	uc007bdq.2	271697	mm10_genes_introns
chr1	59286425	59286425	1	+	3.96649570120093e-09	-26.1309523809524	chr1	59281472	59287761	6290	+	intron:3531	uc007bdr.2	271697	mm10_genes_introns
chr9	21070486	21070486	1	+	1.95456972249e-07	-26.1363636363636	chr9	21068118	21073074	4957	-	intron:231035	uc009okb.1	68165	mm10_genes_introns
chr11	57751542	57751542	1	+	6.23328870833887e-05	-26.1363636363636	chr11	57737145	57765559	28415	+	intron:267742	uc007jab.1	171212	mm10_genes_introns
chr11	57751542	57751542	1	+	6.23328870833887e-05	-26.1363636363636	chr11	57725662	57765559	39898	+	intron:267752	uc007jac.1	171212	mm10_genes_introns
chr9	21070486	21070486	1	+	1.95456972249e-07	-26.1363636363636	chr9	21068118	21073074	4957	-	intron:231039	uc009okc.2	100568458	mm10_genes_introns
chr6	110647898	110647898	1	-	0.00594823571236316	-26.1363636363636	chr6	110646387	110703441	57055	+	intron:149376	uc009dds.1	108073	mm10_genes_introns
chr6	110647898	110647898	1	-	0.00594823571236316	-26.1363636363636	chr6	110646387	110914326	267940	+	intron:149385	uc009ddt.1	108073	mm10_genes_introns
chr9	21070486	21070486	1	+	1.95456972249e-07	-26.1363636363636	chr9	21068118	21073074	4957	-	intron:231033	uc033jjg.1	100009600	mm10_genes_introns
chr16	26980845	26980845	1	-	7.69562290874826e-08	-26.1648745519713	chr16	26965751	26989908	24158	-	intron:371766	uc007yvj.2	239789	mm10_genes_introns
chr16	26980845	26980845	1	-	7.69562290874826e-08	-26.1648745519713	chr16	26963973	26989908	25936	-	intron:371770	uc007yvk.2	239789	mm10_genes_introns
chr8	122676852	122676852	1	-	0.00151284865648784	-26.1885576148267	chr8	122650477	122677861	27385	-	intron:216321	uc009ntl.2	12398	mm10_genes_introns
chr8	122676852	122676852	1	-	0.00151284865648784	-26.1885576148267	chr8	122650477	122677861	27385	-	intron:216331	uc009ntm.2	12398	mm10_genes_introns
chr8	122676852	122676852	1	-	0.00151284865648784	-26.1885576148267	chr8	122650477	122698814	48338	-	intron:216342	uc009ntn.2	12398	mm10_genes_introns
chr3	64747809	64747809	1	+	0.00072470635651035	-26.1904761904762	chr3	64724846	64770285	45440	-	intron:78611	uc008pkg.2	319210	mm10_genes_introns
chr3	64747809	64747809	1	+	0.00072470635651035	-26.1904761904762	chr3	64725557	64770285	44729	-	intron:78619	uc008pkh.2	319217	mm10_genes_introns
chr9	108053578	108053578	1	-	0.00900970533223173	-26.1973180076628	chr9	108052588	108056036	3449	-	intron:239982	uc009roi.4	84585	mm10_genes_introns
chr9	108053578	108053578	1	-	0.00900970533223173	-26.1973180076628	chr9	108052588	108056036	3449	-	intron:240020	uc033jmw.1	84585	mm10_genes_introns
chr9	108053578	108053578	1	-	0.00900970533223173	-26.1973180076628	chr9	108052588	108056036	3449	-	intron:240056	uc009rol.1	84585	mm10_genes_introns
chr13	78273919	78273919	1	-	0.000191433416320806	-26.2062550866178	chr13	78202859	78275287	72429	+	intron:317720	uc007rhg.1	NA	mm10_genes_introns
chr4	118256352	118256352	1	-	2.1503303766227e-05	-26.2295081967213	chr4	118249010	118257488	8479	-	intron:106494	uc008ujq.1	19268	mm10_genes_introns
chr16	23520149	23520149	1	+	5.45131566338243e-09	-26.2345679012346	chr16	23514079	23520545	6467	-	intron:371699	uc007ytr.1	17174	mm10_genes_introns
chr16	23520149	23520149	1	+	5.45131566338243e-09	-26.2345679012346	chr16	23514079	23520545	6467	-	intron:371709	uc007yts.1	17174	mm10_genes_introns
chr16	23520149	23520149	1	+	5.45131566338243e-09	-26.2345679012346	chr16	23514079	23520545	6467	-	intron:371717	uc007ytt.1	17174	mm10_genes_introns
chr16	23520149	23520149	1	+	5.45131566338243e-09	-26.2345679012346	chr16	23514079	23520545	6467	-	intron:371721	uc007ytu.1	17174	mm10_genes_introns
chr18	15407020	15407020	1	+	0.000220515308001463	-26.2404092071611	chr18	15400003	15409277	9275	-	intron:403397	uc012azt.1	11829	mm10_genes_introns
chr18	15407020	15407020	1	+	0.000220515308001463	-26.2404092071611	chr18	15400003	15409277	9275	-	intron:403401	uc008edt.2	11829	mm10_genes_introns
chr18	15407020	15407020	1	+	0.000220515308001463	-26.2404092071611	chr18	15404365	15407983	3619	-	intron:403407	uc012azu.1	11829	mm10_genes_introns
chr18	15407020	15407020	1	+	0.000220515308001463	-26.2404092071611	chr18	15400003	15407983	7981	-	intron:403413	uc012azv.1	11829	mm10_genes_introns
chr18	15407020	15407020	1	+	0.000220515308001463	-26.2404092071611	chr18	15400003	15407983	7981	-	intron:403419	uc012azw.1	11829	mm10_genes_introns
chr18	15407020	15407020	1	+	0.000220515308001463	-26.2404092071611	chr18	15404365	15410891	6527	-	intron:403425	uc012azx.1	11829	mm10_genes_introns
chr18	15407020	15407020	1	+	0.000220515308001463	-26.2404092071611	chr18	15400003	15410891	10889	-	intron:403429	uc012azy.1	11829	mm10_genes_introns
chr18	15407020	15407020	1	+	0.000220515308001463	-26.2404092071611	chr18	15404365	15407983	3619	-	intron:403430	uc012azz.1	11829	mm10_genes_introns
chr18	15407020	15407020	1	+	0.000220515308001463	-26.2404092071611	chr18	15404365	15409277	4913	-	intron:403432	uc012baa.1	11829	mm10_genes_introns
chr18	15407020	15407020	1	+	0.000220515308001463	-26.2404092071611	chr18	15403355	15421413	18059	+	intron:397543	uc008edu.1	NA	mm10_genes_introns
chr13	43787871	43787871	1	+	3.23454802212184e-10	-26.2438163657561	chr13	43785468	43797532	12065	+	intron:315415	uc007qgk.3	12522	mm10_genes_introns
chr13	43787871	43787871	1	+	3.23454802212184e-10	-26.2438163657561	chr13	43785468	43797532	12065	+	intron:315419	uc007qgl.3	12522	mm10_genes_introns
chr13	43787871	43787871	1	+	3.23454802212184e-10	-26.2438163657561	chr13	43785468	43797532	12065	+	intron:315422	uc007qgj.2	12522	mm10_genes_introns
chr10	75015031	75015031	1	+	7.89508405572683e-06	-26.25	chr10	74961733	75025045	63313	-	intron:257565	uc011xgj.1	71236	mm10_genes_introns
chr10	75015031	75015031	1	+	7.89508405572683e-06	-26.25	chr10	74961733	75025045	63313	-	intron:257571	uc011xgk.1	71236	mm10_genes_introns
chr10	75015031	75015031	1	+	7.89508405572683e-06	-26.25	chr10	74961733	75025045	63313	-	intron:257577	uc007fps.1	71236	mm10_genes_introns
chr10	75015031	75015031	1	+	7.89508405572683e-06	-26.25	chr10	74961733	75025045	63313	-	intron:257583	uc011xgl.1	71236	mm10_genes_introns
chr3	131236677	131236677	1	-	0.00799819114056895	-26.2626262626263	chr3	131235660	131240936	5277	-	intron:84884	uc008rjl.2	15107	mm10_genes_introns
chr2	11211298	11211298	1	+	1.90553253310172e-07	-26.2626262626263	chr2	11172461	11226858	54398	+	intron:28163	uc008iia.1	18761	mm10_genes_introns
chr2	11211298	11211298	1	+	1.90553253310172e-07	-26.2626262626263	chr2	11172461	11226858	54398	+	intron:28174	uc008iib.1	18761	mm10_genes_introns
chr2	11211298	11211298	1	+	1.90553253310172e-07	-26.2626262626263	chr2	11172461	11226858	54398	+	intron:28188	uc008iic.1	18761	mm10_genes_introns
chr6	17097358	17097358	1	+	0.000144265049408489	-26.2716049382716	chr6	17087244	17171370	84127	-	intron:153655	uc009azj.1	NA	mm10_genes_introns
chr6	3341213	3341213	1	+	9.20637033766273e-05	-26.2758620689655	chr6	3335889	3342595	6707	-	intron:153198	uc009aux.1	NA	mm10_genes_introns
chr19	25369417	25369417	1	-	3.88006096752828e-08	-26.2866538777747	chr19	25318433	25378410	59978	+	intron:410902	uc008hbf.1	107351	mm10_genes_introns
chr3	135341773	135341773	1	+	0.00767337194890918	-26.2973137973138	chr3	135336575	135342269	5695	+	intron:74946	uc008rld.2	97086	mm10_genes_introns
chr3	135341773	135341773	1	+	0.00767337194890918	-26.2973137973138	chr3	135336575	135342269	5695	+	intron:74955	uc012cyb.1	97086	mm10_genes_introns
chr3	135341773	135341773	1	+	0.00767337194890918	-26.2973137973138	chr3	135336575	135342269	5695	+	intron:74958	uc008rle.2	97086	mm10_genes_introns
chr2	128875588	128875588	1	+	1.53729527417768e-09	-26.3157894736842	chr2	128864148	128877359	13212	+	intron:40161	uc008mgy.1	70370	mm10_genes_introns
chr3	89896508	89896508	1	-	2.6140633593942e-07	-26.3157894736842	chr3	89890474	89912954	22481	-	intron:80576	uc008qaf.2	16194	mm10_genes_introns
chr3	89896508	89896508	1	-	2.6140633593942e-07	-26.3157894736842	chr3	89890474	89912954	22481	-	intron:80585	uc008qag.2	16194	mm10_genes_introns
chr5	122984205	122984205	1	+	8.87579902679587e-07	-26.3157894736842	chr5	122982824	122984461	1638	-	intron:137769	uc008zms.3	30841	mm10_genes_introns
chr5	122984205	122984205	1	+	8.87579902679587e-07	-26.3157894736842	chr5	122982824	122984461	1638	-	intron:137785	uc008zmu.2	30841	mm10_genes_introns
chr5	122984205	122984205	1	+	8.87579902679587e-07	-26.3157894736842	chr5	122982824	122984461	1638	-	intron:137795	uc057abp.1	30841	mm10_genes_introns
chr5	122984205	122984205	1	+	8.87579902679587e-07	-26.3157894736842	chr5	122982824	122984461	1638	-	intron:137803	uc008zmv.2	30841	mm10_genes_introns
chr12	79029725	79029725	1	+	1.80345078751668e-08	-26.3157894736842	chr12	79029421	79040491	11071	+	intron:301646	uc007nzr.2	211945	mm10_genes_introns
chr14	21602323	21602323	1	+	1.65198125530294e-08	-26.3737511353315	chr14	21517499	21609753	92255	+	intron:329078	uc029sfw.1	54169	mm10_genes_introns
chr14	21602323	21602323	1	+	1.65198125530294e-08	-26.3737511353315	chr14	21517499	21609753	92255	+	intron:329095	uc007slg.2	54169	mm10_genes_introns
chr14	21602323	21602323	1	+	1.65198125530294e-08	-26.3737511353315	chr14	21517499	21609753	92255	+	intron:329112	uc007sli.1	54169	mm10_genes_introns
chr14	21602323	21602323	1	+	1.65198125530294e-08	-26.3737511353315	chr14	21517499	21609753	92255	+	intron:329116	uc007slj.1	54169	mm10_genes_introns
chr14	21602323	21602323	1	+	1.65198125530294e-08	-26.3737511353315	chr14	21517499	21609753	92255	+	intron:329120	uc007slk.1	54169	mm10_genes_introns
chr14	33369276	33369276	1	+	2.71666974899018e-05	-26.3765941485371	chr14	33367444	33369349	1906	+	intron:330525	uc007szm.2	239027	mm10_genes_introns
chr14	33369276	33369276	1	+	2.71666974899018e-05	-26.3765941485371	chr14	33367444	33369349	1906	+	intron:330532	uc007szn.2	239027	mm10_genes_introns
chr14	33369276	33369276	1	+	2.71666974899018e-05	-26.3765941485371	chr14	33367444	33369349	1906	+	intron:330537	uc007szo.2	239027	mm10_genes_introns
chr16	90721013	90721013	1	+	8.73521649210677e-11	-26.3850931677019	chr16	90720751	90721635	885	-	intron:374904	uc007zwj.1	66578	mm10_genes_introns
chr5	138300525	138300525	1	-	1.74535247706356e-08	-26.3898044385849	chr5	138300212	138300781	570	+	intron:125750	uc009afn.2	50878	mm10_genes_introns
chr5	138300525	138300525	1	-	1.74535247706356e-08	-26.3898044385849	chr5	138300212	138300781	570	+	intron:125782	uc012efm.1	50878	mm10_genes_introns
chr18	58958184	58958184	1	-	9.62956046719847e-09	-26.4000330879312	chr18	58954661	58963460	8800	+	intron:400441	uc008ezs.1	240322	mm10_genes_introns
chr12	99515733	99515733	1	+	0.0034152035360036	-26.4050901378579	chr12	99450110	99563470	113361	-	intron:310553	uc007ory.1	NA	mm10_genes_introns
chr4	148165841	148165841	1	+	0.00135684747963958	-26.4133456904541	chr4	148165774	148165964	191	+	intron:98131	uc008vuk.1	230904	mm10_genes_introns
chr9	120571794	120571794	1	+	0.000122692881868883	-26.4150943396226	chr9	120571542	120572095	554	+	intron:229169	uc009scr.1	67115	mm10_genes_introns
chr12	87155619	87155619	1	+	0.000890928024989839	-26.4285714285714	chr12	87155570	87157892	2323	+	intron:302973	uc007oil.1	14874	mm10_genes_introns
chr12	87155619	87155619	1	+	0.000890928024989839	-26.4285714285714	chr12	87147845	87157892	10048	+	intron:302981	uc007oim.2	14874	mm10_genes_introns
chr12	87155619	87155619	1	+	0.000890928024989839	-26.4285714285714	chr12	87147845	87157892	10048	+	intron:302989	uc029rui.1	14874	mm10_genes_introns
chr1	176223129	176223129	1	+	3.80847720939783e-05	-26.4346764346764	chr1	176140099	176274685	134587	-	intron:26371	uc007dtw.1	319455	mm10_genes_introns
chr1	176223129	176223129	1	+	3.80847720939783e-05	-26.4346764346764	chr1	176140099	176274685	134587	-	intron:26379	uc007dtx.1	319455	mm10_genes_introns
chr1	11860780	11860780	1	+	4.83011769412416e-06	-26.4437689969605	chr1	11829892	11933543	103652	+	intron:608	uc007ahx.2	320492	mm10_genes_introns
chr1	11860780	11860780	1	+	4.83011769412416e-06	-26.4437689969605	chr1	11829892	11933543	103652	+	intron:621	uc011wij.1	320492	mm10_genes_introns
chr1	11860780	11860780	1	+	4.83011769412416e-06	-26.4437689969605	chr1	11829892	11950962	121071	+	intron:634	uc011wik.1	320492	mm10_genes_introns
chr1	11860780	11860780	1	+	4.83011769412416e-06	-26.4437689969605	chr1	11829892	11950962	121071	+	intron:646	uc057aub.1	320492	mm10_genes_introns
chr1	11860780	11860780	1	+	4.83011769412416e-06	-26.4437689969605	chr1	11829892	11933543	103652	+	intron:652	uc007ahz.1	320492	mm10_genes_introns
chr6	92454452	92454452	1	+	1.5976023565598e-07	-26.4584027810848	chr6	92425694	92458474	32781	-	intron:158175	uc009cyx.2	243548	mm10_genes_introns
chr6	92454452	92454452	1	+	1.5976023565598e-07	-26.4584027810848	chr6	92425694	92458474	32781	-	intron:158182	uc009cyy.2	243548	mm10_genes_introns
chr6	92454452	92454452	1	+	1.5976023565598e-07	-26.4584027810848	chr6	92425694	92458474	32781	-	intron:158189	uc009cyz.2	243548	mm10_genes_introns
chr6	92454452	92454452	1	+	1.5976023565598e-07	-26.4584027810848	chr6	92425694	92458474	32781	-	intron:158196	uc009cza.2	243548	mm10_genes_introns
chr12	51047323	51047323	1	+	0.000558380247288082	-26.4690688363683	chr12	51044712	51052539	7828	+	intron:299568	uc056yqh.1	75494	mm10_genes_introns
chr12	114344163	114344163	1	-	8.43773781962457e-07	-26.4705882352941	chr12	114322802	114347640	24839	-	intron:312671	uc057bcp.1	NA	mm10_genes_introns
chr16	11175883	11175883	1	+	1.80627031030615e-07	-26.4705882352941	chr16	11164694	11176219	11526	-	intron:369895	uc033gxp.1	106205	mm10_genes_introns
chr16	11175883	11175883	1	+	1.80627031030615e-07	-26.4705882352941	chr16	11164694	11176219	11526	-	intron:369917	uc033gxq.1	106205	mm10_genes_introns
chr19	10644012	10644012	1	-	0.00156361472440839	-26.4757294608041	chr19	10641743	10644146	2404	+	intron:409537	uc008gqn.2	71768	mm10_genes_introns
chr19	10644012	10644012	1	-	0.00156361472440839	-26.4757294608041	chr19	10641743	10644146	2404	+	intron:409556	uc008gqo.2	71768	mm10_genes_introns
chr10	85458562	85458562	1	-	0.00012191634958548	-26.4814814814815	chr10	85388479	85546441	157963	+	intron:249924	uc007glg.2	74007	mm10_genes_introns
chr9	58371670	58371670	1	+	0.000821462559206642	-26.487414187643	chr9	58370641	58373670	3030	+	intron:221458	uc009pwx.1	73529	mm10_genes_introns
chr2	71509626	71509626	1	+	0.000491673175829871	-26.4880952380952	chr2	71506943	71509740	2798	+	intron:34865	uc008kas.1	66559	mm10_genes_introns
chr2	71509626	71509626	1	+	0.000491673175829871	-26.4880952380952	chr2	71414494	71753890	339397	+	intron:34860	uc056zne.1	100628577	mm10_genes_introns
chr2	76323378	76323378	1	+	2.80141538453982e-06	-26.5060240963855	chr2	76291324	76337695	46372	-	intron:53876	uc008kex.1	241489	mm10_genes_introns
chr18	56535986	56535986	1	-	1.05617193676624e-09	-26.530612244898	chr18	56534275	56537203	2929	-	intron:405332	uc008eyn.2	110695	mm10_genes_introns
chr18	56535986	56535986	1	-	1.05617193676624e-09	-26.530612244898	chr18	56534275	56537203	2929	-	intron:405349	uc008eyo.2	110695	mm10_genes_introns
chr2	165065771	165065771	1	-	3.45860315171181e-08	-26.530612244898	chr2	165063562	165066502	2941	+	intron:44753	uc008nwx.1	21939	mm10_genes_introns
chr2	165065771	165065771	1	-	3.45860315171181e-08	-26.530612244898	chr2	165063562	165066502	2941	+	intron:44760	uc008nwy.1	21939	mm10_genes_introns
chr2	165065771	165065771	1	-	3.45860315171181e-08	-26.530612244898	chr2	165063562	165066502	2941	+	intron:44768	uc008nwz.1	21939	mm10_genes_introns
chr2	165065771	165065771	1	-	3.45860315171181e-08	-26.530612244898	chr2	165063562	165069628	6067	+	intron:44776	uc008nxb.1	21939	mm10_genes_introns
chr19	47890935	47890935	1	-	5.03640833646659e-06	-26.5335929892892	chr19	47835818	47919123	83306	-	intron:420944	uc008hvn.1	100048534	mm10_genes_introns
chr18	37436055	37436055	1	+	9.17722193850171e-05	-26.5412853263603	chr18	36955151	37825020	869870	+	intron:399353	uc008eoy.2	100384868	mm10_genes_introns
chr18	37436055	37436055	1	+	9.17722193850171e-05	-26.5412853263603	chr18	36970138	37825020	854883	+	intron:399366	uc056zgg.1	103611158	mm10_genes_introns
chr18	37436055	37436055	1	+	9.17722193850171e-05	-26.5412853263603	chr18	36976279	37825020	848742	+	intron:399372	uc056zgh.1	103611159	mm10_genes_introns
chr5	99627496	99627496	1	-	8.08694551277183e-06	-26.5418502202643	chr5	99558946	99728743	169798	-	intron:134249	uc008ygn.2	319818	mm10_genes_introns
chr5	99627496	99627496	1	-	8.08694551277183e-06	-26.5418502202643	chr5	99558946	99728743	169798	-	intron:134251	uc008ygo.2	319818	mm10_genes_introns
chr5	99627496	99627496	1	-	8.08694551277183e-06	-26.5418502202643	chr5	99558946	99728743	169798	-	intron:134252	uc057bur.1	319818	mm10_genes_introns
chr4	62518792	62518792	1	+	5.41137048190686e-10	-26.5465531852179	chr4	62514261	62519794	5534	-	intron:103271	uc008tez.2	17025	mm10_genes_introns
chr4	62518792	62518792	1	+	5.41137048190686e-10	-26.5465531852179	chr4	62514261	62519859	5599	-	intron:103282	uc008tfa.2	17025	mm10_genes_introns
chr5	6948501	6948501	1	-	5.3700784370212e-05	-26.5540901433913	chr5	6876524	7344270	467747	-	intron:127779	uc012dry.1	207618	mm10_genes_introns
chr15	7999838	7999838	1	-	0.000203695951867118	-26.5542676501581	chr15	7977143	8019588	42446	-	intron:352458	uc007veg.1	545085	mm10_genes_introns
chr4	150617060	150617060	1	-	6.56294046413373e-05	-26.5563542655635	chr4	150612080	150619024	6945	+	intron:98517	uc012dpv.1	68703	mm10_genes_introns
chr19	42299368	42299368	1	+	0.000247341017119752	-26.5577929284922	chr19	42299240	42302124	2885	-	intron:419801	uc008hno.1	72832	mm10_genes_introns
chr8	12951321	12951321	1	-	6.03185584780728e-07	-26.5625	chr8	12880151	12963163	83013	+	intron:196425	uc009kwk.2	17207	mm10_genes_introns
chr8	12951321	12951321	1	-	6.03185584780728e-07	-26.5625	chr8	12916055	12963163	47109	+	intron:196453	uc009kwl.2	17207	mm10_genes_introns
chr8	12951321	12951321	1	-	6.03185584780728e-07	-26.5625	chr8	12948187	12963163	14977	+	intron:196483	uc009kwm.1	17207	mm10_genes_introns
chr8	12951321	12951321	1	-	6.03185584780728e-07	-26.5625	chr8	12949677	12963163	13487	+	intron:196486	uc009kwn.2	17207	mm10_genes_introns
chr8	12951321	12951321	1	-	6.03185584780728e-07	-26.5625	chr8	12949677	12963163	13487	+	intron:196515	uc009kwo.2	17207	mm10_genes_introns
chr13	66500183	66500183	1	-	9.28456064280878e-06	-26.5914786967419	chr13	66433806	66740775	306970	-	intron:323543	uc007qzp.2	76803	mm10_genes_introns
chr13	66500183	66500183	1	-	9.28456064280878e-06	-26.5914786967419	chr13	66342611	66673203	330593	-	intron:323526	uc029sbv.1	NA	mm10_genes_introns
chr14	54780882	54780882	1	+	4.63973191655585e-10	-26.5952124384236	chr14	54759746	54781179	21434	-	intron:339602	uc007txa.1	50934	mm10_genes_introns
chr14	54780882	54780882	1	+	4.63973191655585e-10	-26.5952124384236	chr14	54759746	54781179	21434	-	intron:339605	uc007txb.1	50934	mm10_genes_introns
chr4	111504515	111504515	1	+	1.2219002818498e-07	-26.623950508175	chr4	111331280	111526583	195304	+	intron:92867	uc008udb.2	78933	mm10_genes_introns
chr4	111504515	111504515	1	+	1.2219002818498e-07	-26.623950508175	chr4	111331280	111526583	195304	+	intron:92875	uc008udc.2	78933	mm10_genes_introns
chr4	111504515	111504515	1	+	1.2219002818498e-07	-26.623950508175	chr4	111331280	111526583	195304	+	intron:92887	uc008udd.2	78933	mm10_genes_introns
chr4	111504515	111504515	1	+	1.2219002818498e-07	-26.623950508175	chr4	111331280	111526583	195304	+	intron:92899	uc012din.2	78933	mm10_genes_introns
chr11	107413510	107413510	1	-	1.50280091544625e-05	-26.6275659824047	chr11	107337561	107469890	132330	-	intron:293758	uc007mal.1	71795	mm10_genes_introns
chr11	107413510	107413510	1	-	1.50280091544625e-05	-26.6275659824047	chr11	107337561	107469890	132330	-	intron:293766	uc007mam.1	71795	mm10_genes_introns
chr11	107413510	107413510	1	-	1.50280091544625e-05	-26.6275659824047	chr11	107337561	107469890	132330	-	intron:293775	uc011ygq.1	71795	mm10_genes_introns
chr11	107413510	107413510	1	-	1.50280091544625e-05	-26.6275659824047	chr11	107337561	107469890	132330	-	intron:293782	uc007man.1	71795	mm10_genes_introns
chr11	107413510	107413510	1	-	1.50280091544625e-05	-26.6275659824047	chr11	107337561	107469890	132330	-	intron:293788	uc007mao.1	71795	mm10_genes_introns
chr11	107413510	107413510	1	-	1.50280091544625e-05	-26.6275659824047	chr11	107337561	107469890	132330	-	intron:293792	uc007map.1	71795	mm10_genes_introns
chr4	96463972	96463972	1	-	4.91498831994202e-07	-26.6365488528656	chr4	96447359	96470483	23125	-	intron:104777	uc009vcs.1	665095	mm10_genes_introns
chr6	125603883	125603883	1	-	0.00014723499197494	-26.6395154553049	chr6	125603520	125604129	610	+	intron:151696	uc009dur.2	22371	mm10_genes_introns
chr6	125603883	125603883	1	-	0.00014723499197494	-26.6395154553049	chr6	125603520	125604129	610	+	intron:151710	uc009dus.2	22371	mm10_genes_introns
chr3	13889464	13889464	1	+	0.00626729645689981	-26.6477520733304	chr3	13777104	14039713	262610	+	intron:65730	uc008oqb.2	76897	mm10_genes_introns
chr3	13889464	13889464	1	+	0.00626729645689981	-26.6477520733304	chr3	13777104	14039713	262610	+	intron:65738	uc008oqc.2	76897	mm10_genes_introns
chr3	13889464	13889464	1	+	0.00626729645689981	-26.6477520733304	chr3	13777104	14039713	262610	+	intron:65746	uc008oqd.2	76897	mm10_genes_introns
chr3	13889464	13889464	1	+	0.00626729645689981	-26.6477520733304	chr3	13777104	14039713	262610	+	intron:65754	uc008oqe.1	76897	mm10_genes_introns
chr4	153422388	153422388	1	+	8.55889891736662e-06	-26.6666666666667	chr4	153386514	153432047	45534	-	intron:112005	uc008was.1	230959	mm10_genes_introns
chr7	113296611	113296611	1	+	1.04564993647246e-06	-26.6666666666667	chr7	113295594	113299186	3593	+	intron:174355	uc009jhe.2	11865	mm10_genes_introns
chr7	113296611	113296611	1	+	1.04564993647246e-06	-26.6666666666667	chr7	113295594	113299186	3593	+	intron:174371	uc009jhf.2	11865	mm10_genes_introns
chr7	113296611	113296611	1	+	1.04564993647246e-06	-26.6666666666667	chr7	113295594	113299189	3596	+	intron:174394	uc009jhi.2	11865	mm10_genes_introns
chr7	113296611	113296611	1	+	1.04564993647246e-06	-26.6666666666667	chr7	113295594	113299189	3596	+	intron:174410	uc009jhj.2	11865	mm10_genes_introns
chr7	113296611	113296611	1	+	1.04564993647246e-06	-26.6666666666667	chr7	113295594	113299186	3593	+	intron:174425	uc009jhk.2	11865	mm10_genes_introns
chr6	32564273	32564273	1	-	4.5838320121954e-05	-26.6666666666667	chr6	32517765	32587303	69539	-	intron:154614	uc009bgm.3	243743	mm10_genes_introns
chr6	146865675	146865675	1	+	5.47606857038267e-05	-26.6864935441752	chr6	146864115	146866736	2622	+	intron:152994	uc009esl.1	69371	mm10_genes_introns
chr6	39018922	39018922	1	+	0.00897830941792989	-26.6892655367232	chr6	39017981	39021038	3058	+	intron:144539	uc009bld.1	21391	mm10_genes_introns
chr6	39018922	39018922	1	+	0.00897830941792989	-26.6892655367232	chr6	39017981	39021038	3058	+	intron:144547	uc009ble.1	21391	mm10_genes_introns
chr6	39018922	39018922	1	+	0.00897830941792989	-26.6892655367232	chr6	39017981	39021038	3058	+	intron:144556	uc009blf.1	21391	mm10_genes_introns
chr8	125810457	125810457	1	-	8.57068018174292e-14	-26.6907401186877	chr8	125808109	125815660	7552	-	intron:216885	uc009nym.1	270109	mm10_genes_introns
chr8	125810457	125810457	1	-	8.57068018174292e-14	-26.6907401186877	chr8	125808109	125815660	7552	-	intron:216903	uc009nyn.2	270109	mm10_genes_introns
chr3	159302772	159302772	1	-	4.92273457278604e-08	-26.6975717439294	chr3	159242362	159305923	63562	+	intron:76430	uc029upi.1	624759	mm10_genes_introns
chr14	30715057	30715057	1	+	1.06183062320063e-07	-26.7	chr14	30714967	30765962	50996	+	intron:329855	uc007svr.2	54650	mm10_genes_introns
chr13	97070330	97070330	1	+	0.00538369494099715	-26.7168674698795	chr13	97067323	97091817	24495	+	intron:318208	uc011zdf.1	320557	mm10_genes_introns
chr11	80977417	80977417	1	-	4.82503411175724e-07	-26.7214700193424	chr11	80971615	81151757	180143	-	intron:288689	uc007kml.2	11418	mm10_genes_introns
chr11	80977417	80977417	1	-	4.82503411175724e-07	-26.7214700193424	chr11	80971615	81967629	996015	-	intron:288698	uc007kmm.2	11418	mm10_genes_introns
chr9	34857690	34857690	1	+	0.0012397528960908	-26.7276887871854	chr9	34489159	34911783	422625	+	intron:219078	uc009osg.1	67703	mm10_genes_introns
chr9	34857690	34857690	1	+	0.0012397528960908	-26.7276887871854	chr9	34489159	34911783	422625	+	intron:219091	uc009osh.2	67703	mm10_genes_introns
chr9	34857690	34857690	1	+	0.0012397528960908	-26.7276887871854	chr9	34489159	34911783	422625	+	intron:219106	uc009osi.2	67703	mm10_genes_introns
chr9	34857690	34857690	1	+	0.0012397528960908	-26.7276887871854	chr9	34489159	34939111	449953	+	intron:219122	uc009osj.2	67703	mm10_genes_introns
chr9	34857690	34857690	1	+	0.0012397528960908	-26.7276887871854	chr9	34489159	34904924	415766	+	intron:219137	uc012gqb.1	67703	mm10_genes_introns
chr1	11839948	11839948	1	+	1.09694369389358e-05	-26.7432950191571	chr1	11829892	11933543	103652	+	intron:608	uc007ahx.2	320492	mm10_genes_introns
chr1	11839948	11839948	1	+	1.09694369389358e-05	-26.7432950191571	chr1	11829892	11933543	103652	+	intron:621	uc011wij.1	320492	mm10_genes_introns
chr1	11839948	11839948	1	+	1.09694369389358e-05	-26.7432950191571	chr1	11829892	11950962	121071	+	intron:634	uc011wik.1	320492	mm10_genes_introns
chr1	11839948	11839948	1	+	1.09694369389358e-05	-26.7432950191571	chr1	11829892	11950962	121071	+	intron:646	uc057aub.1	320492	mm10_genes_introns
chr1	11839948	11839948	1	+	1.09694369389358e-05	-26.7432950191571	chr1	11829892	11933543	103652	+	intron:652	uc007ahz.1	320492	mm10_genes_introns
chr5	124528773	124528773	1	+	2.58090982666429e-09	-26.7441860465116	chr5	124521402	124530674	9273	-	intron:138335	uc008zpz.1	75695	mm10_genes_introns
chr10	5081941	5081941	1	+	0.0077664391102365	-26.7482517482518	chr10	5075948	5083823	7876	-	intron:253658	uc007egr.2	64009	mm10_genes_introns
chr10	5081941	5081941	1	+	0.0077664391102365	-26.7482517482518	chr10	5075948	5083823	7876	-	intron:253683	uc007egq.2	64009	mm10_genes_introns
chr15	96636447	96636447	1	-	0.0031537782523882	-26.7590618336887	chr15	96624170	96641053	16884	-	intron:359811	uc007xkh.2	105727	mm10_genes_introns
chr15	96636447	96636447	1	-	0.0031537782523882	-26.7590618336887	chr15	96624170	96642127	17958	-	intron:359826	uc007xki.2	105727	mm10_genes_introns
chr15	96636447	96636447	1	-	0.0031537782523882	-26.7590618336887	chr15	96624170	96642490	18321	-	intron:359841	uc007xkj.2	105727	mm10_genes_introns
chr15	96636447	96636447	1	-	0.0031537782523882	-26.7590618336887	chr15	96624170	96642127	17958	-	intron:359852	uc007xkk.2	105727	mm10_genes_introns
chr15	96636447	96636447	1	-	0.0031537782523882	-26.7590618336887	chr15	96624170	96642127	17958	-	intron:359854	uc007xkl.2	105727	mm10_genes_introns
chr9	64387146	64387146	1	-	2.13743491321848e-06	-26.7605633802817	chr9	64385829	64501522	115694	+	intron:222072	uc009qby.2	214058	mm10_genes_introns
chr9	64387146	64387146	1	-	2.13743491321848e-06	-26.7605633802817	chr9	64385829	64501522	115694	+	intron:222079	uc012gvd.2	214058	mm10_genes_introns
chr9	64387146	64387146	1	-	2.13743491321848e-06	-26.7605633802817	chr9	64385829	64501522	115694	+	intron:222099	uc009qbz.2	214058	mm10_genes_introns
chr9	64387146	64387146	1	-	2.13743491321848e-06	-26.7605633802817	chr9	64385829	64501522	115694	+	intron:222121	uc009qca.2	214058	mm10_genes_introns
chr9	64387146	64387146	1	-	2.13743491321848e-06	-26.7605633802817	chr9	64385829	64501522	115694	+	intron:222145	uc012gve.1	214058	mm10_genes_introns
chr8	125558952	125558952	1	-	7.86314861227569e-10	-26.7683322517846	chr8	125519907	125569654	49748	-	intron:216864	uc009nyf.1	244668	mm10_genes_introns
chr8	25199281	25199281	1	+	3.35869631398944e-06	-26.7844949839802	chr8	25182931	25200090	17160	-	intron:209312	uc009lfs.2	320165	mm10_genes_introns
chr8	25199281	25199281	1	+	3.35869631398944e-06	-26.7844949839802	chr8	25177995	25201121	23127	-	intron:209323	uc009lft.2	320165	mm10_genes_introns
chr8	25199281	25199281	1	+	3.35869631398944e-06	-26.7844949839802	chr8	25182931	25200090	17160	-	intron:209330	uc009lfu.2	320165	mm10_genes_introns
chr8	25199281	25199281	1	+	3.35869631398944e-06	-26.7844949839802	chr8	25177995	25240793	62799	-	intron:209333	uc009lfv.1	320165	mm10_genes_introns
chr9	55616097	55616097	1	-	0.000523333134479154	-26.7849884839453	chr9	55610075	55655904	45830	-	intron:234660	uc009psn.1	244891	mm10_genes_introns
chr9	55616097	55616097	1	-	0.000523333134479154	-26.7849884839453	chr9	55610075	55655904	45830	-	intron:234691	uc009pso.1	244891	mm10_genes_introns
chr9	55616097	55616097	1	-	0.000523333134479154	-26.7849884839453	chr9	55610075	55655904	45830	-	intron:234723	uc012gtu.1	244891	mm10_genes_introns
chr6	114411272	114411272	1	-	1.5513713426454e-07	-26.7857142857143	chr6	114408921	114479724	70804	+	intron:150022	uc009dhw.2	15465	mm10_genes_introns
chr6	114411272	114411272	1	-	1.5513713426454e-07	-26.7857142857143	chr6	114397999	114479724	81726	+	intron:150023	uc057bxt.1	15465	mm10_genes_introns
chr6	114411272	114411272	1	-	1.5513713426454e-07	-26.7857142857143	chr6	114398420	114479724	81305	+	intron:150024	uc057bxu.1	15465	mm10_genes_introns
chr6	114411272	114411272	1	-	1.5513713426454e-07	-26.7857142857143	chr6	114403898	114451128	47231	+	intron:150025	uc009dhx.2	15465	mm10_genes_introns
chr6	114411272	114411272	1	-	1.5513713426454e-07	-26.7857142857143	chr6	114403898	114479724	75827	+	intron:150027	uc029vyc.2	15465	mm10_genes_introns
chr9	118728355	118728355	1	-	5.02177665893299e-07	-26.7857142857143	chr9	118698475	118769091	70617	+	intron:228649	uc009rzw.2	104099	mm10_genes_introns
chr9	118728355	118728355	1	-	5.02177665893299e-07	-26.7857142857143	chr9	118711782	118769091	57310	+	intron:228662	uc009rzx.2	104099	mm10_genes_introns
chr5	66342515	66342515	1	+	5.41985202179404e-08	-26.7978357107723	chr5	66323608	66362717	39110	-	intron:131972	uc033ijy.1	11787	mm10_genes_introns
chr5	66342515	66342515	1	+	5.41985202179404e-08	-26.7978357107723	chr5	66313430	66362717	49288	-	intron:131985	uc008xoy.2	11787	mm10_genes_introns
chr5	66342515	66342515	1	+	5.41985202179404e-08	-26.7978357107723	chr5	66313430	66362717	49288	-	intron:132001	uc008xoz.2	11787	mm10_genes_introns
chr5	66342515	66342515	1	+	5.41985202179404e-08	-26.7978357107723	chr5	66313430	66362717	49288	-	intron:132016	uc008xpa.2	11787	mm10_genes_introns
chr5	66342515	66342515	1	+	5.41985202179404e-08	-26.7978357107723	chr5	66313430	66362717	49288	-	intron:132031	uc008xpb.2	11787	mm10_genes_introns
chr5	66342515	66342515	1	+	5.41985202179404e-08	-26.7978357107723	chr5	66313430	66362710	49281	-	intron:132046	uc033ijz.1	11787	mm10_genes_introns
chr1	156108468	156108468	1	+	2.44281474853453e-05	-26.8148148148148	chr1	156087887	156204829	116943	-	intron:24218	uc033fmn.1	329274	mm10_genes_introns
chr2	30902985	30902985	1	+	9.07837552159436e-07	-26.8292682926829	chr2	30900950	30903089	2140	-	intron:49722	uc008jcz.1	64292	mm10_genes_introns
chr6	137431372	137431372	1	+	5.12263820277255e-06	-26.8474215842637	chr6	137430754	137441052	10299	+	intron:152370	uc009emv.2	19277	mm10_genes_introns
chr6	137431372	137431372	1	+	5.12263820277255e-06	-26.8474215842637	chr6	137430754	137441052	10299	+	intron:152395	uc009emw.2	19277	mm10_genes_introns
chr6	137431372	137431372	1	+	5.12263820277255e-06	-26.8474215842637	chr6	137430754	137441052	10299	+	intron:152410	uc009emx.2	19277	mm10_genes_introns
chr6	137431372	137431372	1	+	5.12263820277255e-06	-26.8474215842637	chr6	137430754	137441052	10299	+	intron:152424	uc009emy.2	19277	mm10_genes_introns
chr6	137431394	137431394	1	+	5.12263820277255e-06	-26.8474215842637	chr6	137430754	137441052	10299	+	intron:152370	uc009emv.2	19277	mm10_genes_introns
chr6	137431394	137431394	1	+	5.12263820277255e-06	-26.8474215842637	chr6	137430754	137441052	10299	+	intron:152395	uc009emw.2	19277	mm10_genes_introns
chr6	137431394	137431394	1	+	5.12263820277255e-06	-26.8474215842637	chr6	137430754	137441052	10299	+	intron:152410	uc009emx.2	19277	mm10_genes_introns
chr6	137431394	137431394	1	+	5.12263820277255e-06	-26.8474215842637	chr6	137430754	137441052	10299	+	intron:152424	uc009emy.2	19277	mm10_genes_introns
chr3	67892435	67892435	1	-	5.08172364293168e-08	-26.8580537991641	chr3	67892322	68041193	148872	+	intron:68724	uc012cqg.1	100505386	mm10_genes_introns
chr3	67892435	67892435	1	-	5.08172364293168e-08	-26.8580537991641	chr3	67892322	68041193	148872	+	intron:68734	uc056zsu.1	100505386	mm10_genes_introns
chr3	67892435	67892435	1	-	5.08172364293168e-08	-26.8580537991641	chr3	67892322	68041193	148872	+	intron:68721	uc008plq.1	208426	mm10_genes_introns
chr4	135509545	135509545	1	+	2.34986057072941e-09	-26.865671641791	chr4	135508057	135514883	6827	+	intron:96269	uc008vgp.1	78806	mm10_genes_introns
chr4	135509545	135509545	1	+	2.34986057072941e-09	-26.865671641791	chr4	135508057	135514883	6827	+	intron:96276	uc008vgq.1	78806	mm10_genes_introns
chr4	135509545	135509545	1	+	2.34986057072941e-09	-26.865671641791	chr4	135508057	135514883	6827	+	intron:96283	uc012dnb.1	78806	mm10_genes_introns
chr17	65950896	65950896	1	-	1.55608293751647e-09	-26.8817204301075	chr17	65948815	65951066	2252	-	intron:394844	uc008dgq.2	65960	mm10_genes_introns
chr17	65950896	65950896	1	-	1.55608293751647e-09	-26.8817204301075	chr17	65948815	65951066	2252	-	intron:394848	uc008dgr.2	65960	mm10_genes_introns
chr2	166105886	166105886	1	-	3.11078850687136e-07	-26.8841195636776	chr2	166094630	166116871	22242	-	intron:63959	uc008nyk.2	72043	mm10_genes_introns
chr2	166105886	166105886	1	-	3.11078850687136e-07	-26.8841195636776	chr2	166094630	166116871	22242	-	intron:63979	uc008nyl.2	72043	mm10_genes_introns
chr2	166105886	166105886	1	-	3.11078850687136e-07	-26.8841195636776	chr2	166094630	166116871	22242	-	intron:63999	uc029uid.1	72043	mm10_genes_introns
chr16	57391529	57391529	1	-	1.88803434254318e-08	-26.8925849590184	chr16	57323544	57606665	283122	-	intron:373934	uc007zng.2	66497	mm10_genes_introns
chr16	57391529	57391529	1	-	1.88803434254318e-08	-26.8925849590184	chr16	57353459	57506598	153140	+	intron:367768	uc012agu.1	78749	mm10_genes_introns
chr18	37662813	37662813	1	-	0.00394134210115978	-26.9043528064147	chr18	36955151	37825020	869870	+	intron:399353	uc008eoy.2	100384868	mm10_genes_introns
chr18	37662813	37662813	1	-	0.00394134210115978	-26.9043528064147	chr18	36970138	37825020	854883	+	intron:399366	uc056zgg.1	103611158	mm10_genes_introns
chr18	37662813	37662813	1	-	0.00394134210115978	-26.9043528064147	chr18	36976279	37825020	848742	+	intron:399372	uc056zgh.1	103611159	mm10_genes_introns
chr5	144399495	144399495	1	-	0.00173065902128738	-26.9070010449321	chr5	144305147	144446379	141233	+	intron:126538	uc009alp.2	55950	mm10_genes_introns
chr7	44744505	44744505	1	+	1.29127080467024e-07	-26.9230769230769	chr7	44741866	44747935	6070	-	intron:185014	uc009gqn.2	243963	mm10_genes_introns
chr7	44744505	44744505	1	+	1.29127080467024e-07	-26.9230769230769	chr7	44741866	44748228	6363	-	intron:185018	uc009gqo.2	243963	mm10_genes_introns
chr7	44744505	44744505	1	+	1.29127080467024e-07	-26.9230769230769	chr7	44741866	44747909	6044	-	intron:185022	uc033izc.1	243963	mm10_genes_introns
chr7	44744505	44744505	1	+	1.29127080467024e-07	-26.9230769230769	chr7	44741866	44748351	6486	-	intron:185026	uc009gqp.2	243963	mm10_genes_introns
chr7	44744505	44744505	1	+	1.29127080467024e-07	-26.9230769230769	chr7	44741866	44748351	6486	-	intron:185030	uc009gqq.2	243963	mm10_genes_introns
chr6	96877490	96877490	1	-	4.30772152988673e-05	-26.9296987087518	chr6	96863916	97014371	150456	-	intron:158508	uc009dah.1	320701	mm10_genes_introns
chr11	52281955	52281955	1	+	7.70192970506177e-06	-26.9314769314769	chr11	52261625	52282121	20497	-	intron:283672	uc007ivj.3	21414	mm10_genes_introns
chr11	52281955	52281955	1	+	7.70192970506177e-06	-26.9314769314769	chr11	52261625	52282121	20497	-	intron:283681	uc007ivk.2	21414	mm10_genes_introns
chr11	52281955	52281955	1	+	7.70192970506177e-06	-26.9314769314769	chr11	52261625	52282121	20497	-	intron:283692	uc007ivh.1	21414	mm10_genes_introns
chr7	71223919	71223919	1	+	1.05675493946807e-06	-26.9325531259624	chr7	71217406	71224124	6719	+	intron:170707	uc009hnn.1	NA	mm10_genes_introns
chr4	136225242	136225242	1	-	1.2445013707722e-05	-26.9336384439359	chr4	136206648	136227407	20760	+	intron:96422	uc008vhu.2	230837	mm10_genes_introns
chr12	114633662	114633662	1	+	0.000129881759529132	-26.942378620231	chr12	114631081	114633934	2854	-	intron:312724	uc057bcp.1	NA	mm10_genes_introns
chr1	170924436	170924436	1	+	0.00301845513950694	-26.9465290806754	chr1	170922405	170927461	5057	-	intron:25743	uc007dmq.2	98752	mm10_genes_introns
chr1	170924436	170924436	1	+	0.00301845513950694	-26.9465290806754	chr1	170922408	170927461	5054	-	intron:25747	uc007dmr.2	98752	mm10_genes_introns
chr1	170924436	170924436	1	+	0.00301845513950694	-26.9465290806754	chr1	170922408	170927395	4988	-	intron:25751	uc011wvu.1	98752	mm10_genes_introns
chr4	139926970	139926970	1	+	0.0014567639007451	-26.9528371407517	chr4	139926714	139927028	315	-	intron:109734	uc029vae.1	71235	mm10_genes_introns
chr8	99598322	99598322	1	+	2.96623239916546e-06	-26.9565217391304	chr8	99416778	99676546	259769	+	intron:203969	uc009mzs.2	234624	mm10_genes_introns
chr13	42867403	42867403	1	-	0.00149191341486612	-26.9574247144341	chr13	42709851	42956616	246766	+	intron:315323	uc007qfm.2	218194	mm10_genes_introns
chr13	42867403	42867403	1	-	0.00149191341486612	-26.9574247144341	chr13	42709851	42956616	246766	+	intron:315326	uc007qfo.2	218194	mm10_genes_introns
chr13	42867403	42867403	1	-	0.00149191341486612	-26.9574247144341	chr13	42709851	42956616	246766	+	intron:315337	uc007qfp.1	218194	mm10_genes_introns
chr13	42867403	42867403	1	-	0.00149191341486612	-26.9574247144341	chr13	42709851	42956616	246766	+	intron:315349	uc007qfq.1	218194	mm10_genes_introns
chr13	42867403	42867403	1	-	0.00149191341486612	-26.9574247144341	chr13	42866488	42956616	90129	+	intron:315360	uc007qfr.1	218194	mm10_genes_introns
chr3	131982741	131982741	1	+	0.00118482010704257	-26.9615301021517	chr3	131974323	131984948	10626	+	intron:74795	uc008rjv.1	NA	mm10_genes_introns
chr1	172342729	172342729	1	+	9.49110693765114e-08	-26.9662921348315	chr1	172341452	172368920	27469	+	intron:12024	uc007dqj.1	16513	mm10_genes_introns
chr9	46204359	46204359	1	+	0.00031058697943888	-26.969696969697	chr9	46204350	46207921	3572	+	intron:220201	uc009pgz.2	70661	mm10_genes_introns
chr2	164777685	164777685	1	-	5.27273240551594e-06	-26.9743495449113	chr2	164777609	164777730	122	-	intron:63472	uc008nvz.1	21925	mm10_genes_introns
chr11	52282112	52282112	1	-	0.00098881026371601	-26.9766397124888	chr11	52261625	52282121	20497	-	intron:283672	uc007ivj.3	21414	mm10_genes_introns
chr11	52282112	52282112	1	-	0.00098881026371601	-26.9766397124888	chr11	52261625	52282121	20497	-	intron:283681	uc007ivk.2	21414	mm10_genes_introns
chr11	52282112	52282112	1	-	0.00098881026371601	-26.9766397124888	chr11	52261625	52282121	20497	-	intron:283692	uc007ivh.1	21414	mm10_genes_introns
chr5	3845963	3845963	1	-	1.3065551619747e-06	-26.9812540400776	chr5	3845447	3849631	4185	+	intron:112923	uc008whx.2	242838	mm10_genes_introns
chr2	118599659	118599659	1	-	8.28599887660508e-07	-26.984126984127	chr2	118598462	118600137	1676	+	intron:38083	uc008lse.2	12236	mm10_genes_introns
chr16	16262005	16262005	1	-	8.58094777765883e-06	-26.984126984127	chr16	16261769	16262564	796	+	intron:363067	uc007yid.1	67451	mm10_genes_introns
chr6	53412247	53412247	1	+	1.20311446115007e-08	-26.9945835163227	chr6	53388907	53447545	58639	+	intron:145889	uc009bzf.2	320189	mm10_genes_introns
chr6	53412247	53412247	1	+	1.20311446115007e-08	-26.9945835163227	chr6	53388907	53447545	58639	+	intron:145895	uc009bzg.2	320189	mm10_genes_introns
chrX	101383759	101383759	1	+	1.48597472885163e-06	-26.9982286415043	chrX	101376413	101384151	7739	+	intron:426868	uc057ash.1	14618	mm10_genes_introns
chrX	101383759	101383759	1	+	1.48597472885163e-06	-26.9982286415043	chrX	101377360	101384151	6792	+	intron:426869	uc009txk.2	14618	mm10_genes_introns
chrX	101383759	101383759	1	+	1.48597472885163e-06	-26.9982286415043	chrX	101382176	101384151	1976	+	intron:426870	uc057asi.1	14618	mm10_genes_introns
chr10	64138049	64138049	1	-	0.000317173295531449	-26.9994632313473	chr10	63852826	64250697	397872	+	intron:245856	uc007fkh.2	216033	mm10_genes_introns
chr10	64138049	64138049	1	-	0.000317173295531449	-26.9994632313473	chr10	63852826	64250697	397872	+	intron:245873	uc007fki.2	216033	mm10_genes_introns
chr10	64138049	64138049	1	-	0.000317173295531449	-26.9994632313473	chr10	63852826	64250697	397872	+	intron:245885	uc007fkj.2	216033	mm10_genes_introns
chr4	35767118	35767118	1	+	2.32497872031493e-06	-27.0038450162674	chr4	35765157	35845009	79853	-	intron:101037	uc008sgz.2	242384	mm10_genes_introns
chr4	35767118	35767118	1	+	2.32497872031493e-06	-27.0038450162674	chr4	35710014	35845009	134996	-	intron:101038	uc012dbr.1	242384	mm10_genes_introns
chr4	35767118	35767118	1	+	2.32497872031493e-06	-27.0038450162674	chr4	35710014	35890025	180012	-	intron:101039	uc008sha.2	242384	mm10_genes_introns
chr4	35767118	35767118	1	+	2.32497872031493e-06	-27.0038450162674	chr4	35710014	35890025	180012	-	intron:101047	uc008shb.2	242384	mm10_genes_introns
chr10	79578550	79578550	1	+	2.90685895489691e-05	-27.0039848021499	chr10	79576767	79579938	3172	-	intron:258853	uc007fyz.1	21830	mm10_genes_introns
chr10	79578550	79578550	1	+	2.90685895489691e-05	-27.0039848021499	chr10	79576767	79579938	3172	-	intron:258860	uc007fza.1	21830	mm10_genes_introns
chr8	119661205	119661205	1	+	0.00678183574423943	-27.0044709388972	chr8	119659612	119663855	4244	-	intron:215902	uc009nqc.1	NA	mm10_genes_introns
chr5	86514834	86514834	1	+	8.36026003001113e-06	-27.020202020202	chr5	86499670	86518496	18827	-	intron:133317	uc008xxr.2	320454	mm10_genes_introns
chr7	31054102	31054102	1	-	3.23923813715428e-06	-27.027027027027	chr7	31053926	31054305	380	-	intron:184096	uc009ghu.2	56188	mm10_genes_introns
chr7	31054102	31054102	1	-	3.23923813715428e-06	-27.027027027027	chr7	31053926	31054305	380	-	intron:184103	uc009ghv.2	56188	mm10_genes_introns
chr7	31054102	31054102	1	-	3.23923813715428e-06	-27.027027027027	chr7	31053926	31054305	380	-	intron:184110	uc009ghw.2	56188	mm10_genes_introns
chr7	31054102	31054102	1	-	3.23923813715428e-06	-27.027027027027	chr7	31053926	31054305	380	-	intron:184117	uc009ghx.2	56188	mm10_genes_introns
chr7	31054102	31054102	1	-	3.23923813715428e-06	-27.027027027027	chr7	31053926	31054305	380	-	intron:184123	uc009ghy.2	56188	mm10_genes_introns
chr16	66874696	66874696	1	-	1.99460982219162e-09	-27.0342522974102	chr16	66815462	66882732	67271	-	intron:374152	uc007zqn.2	239857	mm10_genes_introns
chr16	66874696	66874696	1	-	1.99460982219162e-09	-27.0342522974102	chr16	66815462	66882732	67271	-	intron:374161	uc007zqo.2	239857	mm10_genes_introns
chr8	108803489	108803489	1	-	2.38185980050567e-09	-27.0344587539158	chr8	108800692	108856721	56030	+	intron:205235	uc009nid.1	11906	mm10_genes_introns
chr8	120516679	120516679	1	-	2.30321816433465e-07	-27.0360521921959	chr8	120489152	120553583	64432	+	intron:206452	uc009nqz.2	382034	mm10_genes_introns
chr7	65677488	65677488	1	-	0.00039059886674865	-27.0709415348905	chr7	65676131	65677995	1865	+	intron:170404	uc009hgr.2	272396	mm10_genes_introns
chr7	65677488	65677488	1	-	0.00039059886674865	-27.0709415348905	chr7	65676131	65677995	1865	+	intron:170416	uc009hgs.2	272396	mm10_genes_introns
chr14	105503378	105503378	1	-	3.66275899259536e-08	-27.0827489481066	chr14	105499082	105505225	6144	+	intron:334862	uc007uxt.3	74864	mm10_genes_introns
chr10	49704509	49704509	1	+	1.44466777863203e-08	-27.0833333333333	chr10	49578303	49783144	204842	-	intron:255974	uc007fag.2	14806	mm10_genes_introns
chr10	49704509	49704509	1	+	1.44466777863203e-08	-27.0833333333333	chr10	49578303	49783144	204842	-	intron:255990	uc007fah.2	14806	mm10_genes_introns
chr10	49704509	49704509	1	+	1.44466777863203e-08	-27.0833333333333	chr10	49578303	49783144	204842	-	intron:255997	uc007fai.1	14806	mm10_genes_introns
chr14	54894974	54894974	1	-	6.97777828153385e-06	-27.0833333333333	chr14	54894963	54895628	666	+	intron:332236	uc007txh.2	54196	mm10_genes_introns
chr14	54894974	54894974	1	-	6.97777828153385e-06	-27.0833333333333	chr14	54894963	54895628	666	+	intron:332240	uc007txi.2	54196	mm10_genes_introns
chr14	54894974	54894974	1	-	6.97777828153385e-06	-27.0833333333333	chr14	54894963	54895628	666	+	intron:332245	uc007txg.2	54196	mm10_genes_introns
chr7	19545087	19545087	1	+	0.00363184007594214	-27.0833333333333	chr7	19537468	19561810	24343	-	intron:181203	uc009fmh.1	232947	mm10_genes_introns
chr17	69385244	69385244	1	-	7.4920637511489e-08	-27.0862800565771	chr17	69383421	69385420	2000	+	intron:384731	uc008dkt.1	22666	mm10_genes_introns
chr17	69385244	69385244	1	-	7.4920637511489e-08	-27.0862800565771	chr17	69384226	69385420	1195	+	intron:384733	uc008dku.1	22666	mm10_genes_introns
chr6	123728835	123728835	1	-	0.00378559343721533	-27.0965468639887	chr6	123713478	123729523	16046	+	intron:151202	uc009vdy.1	435916	mm10_genes_introns
chr17	65357571	65357571	1	+	4.60733021467179e-06	-27.1009994868161	chr17	65265298	65382421	117124	-	intron:394730	uc012awe.1	381107	mm10_genes_introns
chr17	65357571	65357571	1	+	4.60733021467179e-06	-27.1009994868161	chr17	65265298	65382421	117124	-	intron:394738	uc008dga.1	381107	mm10_genes_introns
chr17	65357571	65357571	1	+	4.60733021467179e-06	-27.1009994868161	chr17	65265298	65382421	117124	-	intron:394750	uc008dgb.1	381107	mm10_genes_introns
chr17	65357571	65357571	1	+	4.60733021467179e-06	-27.1009994868161	chr17	65265298	65382421	117124	-	intron:394764	uc012awf.1	381107	mm10_genes_introns
chr17	65357571	65357571	1	+	4.60733021467179e-06	-27.1009994868161	chr17	65265298	65382421	117124	-	intron:394779	uc012awg.1	381107	mm10_genes_introns
chr11	105972410	105972410	1	+	0.000627181710655292	-27.1145087833442	chr11	105966577	105972424	5848	-	intron:293209	uc007lxt.2	100379610	mm10_genes_introns
chr4	136225215	136225215	1	-	2.85698126698586e-07	-27.1186440677966	chr4	136206648	136227407	20760	+	intron:96422	uc008vhu.2	230837	mm10_genes_introns
chr17	27196513	27196513	1	-	7.72300792932209e-09	-27.1223513328776	chr17	27196213	27199362	3150	-	intron:389529	uc008bfm.2	224640	mm10_genes_introns
chr16	5165572	5165572	1	+	0.000568406676890336	-27.125697531448	chr16	5147849	5165588	17740	+	intron:362139	uc012aay.1	665119	mm10_genes_introns
chr6	24453938	24453938	1	-	0.000395141157955289	-27.1292517006803	chr6	24450853	24454136	3284	-	intron:154046	uc009bbr.2	214704	mm10_genes_introns
chr8	120557955	120557955	1	+	9.80920161778713e-08	-27.1428571428571	chr8	120553803	120562625	8823	+	intron:206453	uc009nqz.2	382034	mm10_genes_introns
chr8	120557955	120557955	1	+	9.80920161778713e-08	-27.1428571428571	chr8	120553803	120562625	8823	+	intron:206468	uc009nra.2	382034	mm10_genes_introns
chr8	120557955	120557955	1	+	9.80920161778713e-08	-27.1428571428571	chr8	120553803	120562625	8823	+	intron:206483	uc009nrb.2	382034	mm10_genes_introns
chr17	34928329	34928329	1	-	0.000168017924811378	-27.1428571428571	chr17	34928310	34928419	110	+	intron:381614	uc008ceh.2	70129	mm10_genes_introns
chr5	38133371	38133371	1	-	2.34628709658933e-13	-27.1500995835597	chr5	38128114	38135221	7108	+	intron:116954	uc008xfx.2	71116	mm10_genes_introns
chr5	38133371	38133371	1	-	2.34628709658933e-13	-27.1500995835597	chr5	38128114	38135221	7108	+	intron:116964	uc008xfy.2	71116	mm10_genes_introns
chr5	38133371	38133371	1	-	2.34628709658933e-13	-27.1500995835597	chr5	38128114	38135221	7108	+	intron:116973	uc008xfz.2	71116	mm10_genes_introns
chr10	127731204	127731204	1	-	1.21089534979895e-07	-27.1604938271605	chr10	127729550	127731548	1999	+	intron:252637	uc007hkj.2	21334	mm10_genes_introns
chr10	127731204	127731204	1	-	1.21089534979895e-07	-27.1604938271605	chr10	127729550	127731548	1999	+	intron:252643	uc007hkk.2	21334	mm10_genes_introns
chr16	23017078	23017078	1	+	0.00302927334220602	-27.1853146853147	chr16	23012170	23024839	12670	-	intron:371629	uc007ysx.1	385643	mm10_genes_introns
chr16	23017078	23017078	1	+	0.00302927334220602	-27.1853146853147	chr16	23012170	23024839	12670	-	intron:371639	uc007ysy.1	385643	mm10_genes_introns
chr16	23017078	23017078	1	+	0.00302927334220602	-27.1853146853147	chr16	23012170	23024839	12670	-	intron:371648	uc007ysz.1	385643	mm10_genes_introns
chr16	23017078	23017078	1	+	0.00302927334220602	-27.1853146853147	chr16	23012170	23024839	12670	-	intron:371658	uc012adq.1	385643	mm10_genes_introns
chr12	72233353	72233353	1	+	8.47162630081432e-08	-27.1867167919799	chr12	72223540	72235660	12121	-	intron:308832	uc007nvi.2	104001	mm10_genes_introns
chr12	72233353	72233353	1	+	8.47162630081432e-08	-27.1867167919799	chr12	72223540	72236528	12989	-	intron:308838	uc007nvj.2	104001	mm10_genes_introns
chr12	72233353	72233353	1	+	8.47162630081432e-08	-27.1867167919799	chr12	72223540	72303656	80117	-	intron:308844	uc007nvk.2	104001	mm10_genes_introns
chr12	72233353	72233353	1	+	8.47162630081432e-08	-27.1867167919799	chr12	72223540	72408310	184771	-	intron:308852	uc033gdv.1	104001	mm10_genes_introns
chr1	10630558	10630558	1	-	2.39623752409405e-05	-27.1950271950272	chr1	10595696	10719611	123916	-	intron:14087	uc007ahq.2	329093	mm10_genes_introns
chr1	10630558	10630558	1	-	2.39623752409405e-05	-27.1950271950272	chr1	10595696	10719611	123916	-	intron:14096	uc007ahr.2	329093	mm10_genes_introns
chr7	45318181	45318181	1	-	0.000445798933654042	-27.2218564845293	chr7	45318171	45318338	168	-	intron:185577	uc009gun.2	68667	mm10_genes_introns
chr7	45318181	45318181	1	-	0.000445798933654042	-27.2218564845293	chr7	45318171	45318338	168	-	intron:185599	uc009gup.2	68667	mm10_genes_introns
chr7	45318181	45318181	1	-	0.000445798933654042	-27.2218564845293	chr7	45318171	45318338	168	-	intron:185623	uc012fkf.1	68667	mm10_genes_introns
chr8	92828917	92828917	1	-	3.14344125898813e-05	-27.2222222222222	chr8	92827778	92830620	2843	+	intron:203243	uc009mue.2	17390	mm10_genes_introns
chr6	68641281	68641281	1	-	1.64274838744097e-07	-27.2228443449048	chr6	68571233	68939780	368548	+	intron:146644	uc057bxk.1	NA	mm10_genes_introns
chr6	68641281	68641281	1	-	1.64274838744097e-07	-27.2228443449048	chr6	68632459	68704507	72049	-	intron:156389	uc057bxl.1	NA	mm10_genes_introns
chr13	119741681	119741681	1	+	0.00184405652607148	-27.2229822161423	chr13	119728524	119755694	27171	-	intron:327423	uc007rzu.1	245269	mm10_genes_introns
chr13	119741681	119741681	1	+	0.00184405652607148	-27.2229822161423	chr13	119728524	119755694	27171	-	intron:327426	uc011zez.1	245269	mm10_genes_introns
chr2	32981007	32981007	1	+	0.00686037408014726	-27.2300469483568	chr2	32980102	32981360	1259	-	intron:50204	uc008jhf.1	56017	mm10_genes_introns
chr2	32981007	32981007	1	+	0.00686037408014726	-27.2300469483568	chr2	32980102	32981360	1259	-	intron:50212	uc008jhg.1	56017	mm10_genes_introns
chr2	32981007	32981007	1	+	0.00686037408014726	-27.2300469483568	chr2	32980102	32981360	1259	-	intron:50219	uc012buc.1	56017	mm10_genes_introns
chr2	32981007	32981007	1	+	0.00686037408014726	-27.2300469483568	chr2	32977061	32981957	4897	-	intron:50226	uc012bud.1	56017	mm10_genes_introns
chr4	141309464	141309464	1	-	6.26147762002394e-05	-27.253998373543	chr4	141309081	141316586	7506	+	intron:97824	uc008voc.2	13836	mm10_genes_introns
chr19	37685999	37685999	1	+	0.00234835119117069	-27.261702643706	chr19	37685884	37686436	553	+	intron:411897	uc012ble.1	546726	mm10_genes_introns
chr16	19203152	19203152	1	+	9.0740621086463e-06	-27.2637253823303	chr16	19200238	19214399	14162	-	intron:371157	uc029swm.1	NA	mm10_genes_introns
chr7	61873493	61873493	1	-	1.33295822539583e-05	-27.2637795275591	chr7	61714745	61911362	196618	-	intron:186704	uc009hfa.2	319893	mm10_genes_introns
chr7	61873493	61873493	1	-	1.33295822539583e-05	-27.2637795275591	chr7	61863983	61911362	47380	-	intron:186710	uc012fmg.1	319893	mm10_genes_introns
chr8	74595509	74595509	1	+	1.52407830200195e-06	-27.2660007399186	chr8	74595131	74601162	6032	-	intron:212199	uc009mgu.1	NA	mm10_genes_introns
chr9	22417956	22417956	1	-	8.46654092912356e-05	-27.2922087861626	chr9	22411750	22424112	12363	+	intron:218554	uc009ool.1	68283	mm10_genes_introns
chr9	22417956	22417956	1	-	8.46654092912356e-05	-27.2922087861626	chr9	22411750	22424112	12363	+	intron:218555	uc009oom.1	68283	mm10_genes_introns
chr9	22417956	22417956	1	-	8.46654092912356e-05	-27.2922087861626	chr9	22411750	22431675	19926	+	intron:218561	uc009oon.1	68283	mm10_genes_introns
chr11	61674170	61674170	1	-	0.000765781769623304	-27.2946859903382	chr11	61673998	61676126	2129	-	intron:285220	uc007jia.1	109342	mm10_genes_introns
chr11	61674170	61674170	1	-	0.000765781769623304	-27.2946859903382	chr11	61673998	61676126	2129	-	intron:285234	uc007jib.1	109342	mm10_genes_introns
chr2	154942018	154942018	1	+	6.95216269006866e-06	-27.2968829841594	chr2	154791549	154951193	159645	+	intron:42868	uc008nju.2	19383	mm10_genes_introns
chr8	25037201	25037201	1	-	5.17996995370545e-06	-27.3008331163759	chr8	25037194	25037938	745	-	intron:209278	uc009lfp.2	330723	mm10_genes_introns
chr4	122955599	122955599	1	+	6.82983115686268e-08	-27.3311014763185	chr4	122952129	122956731	4603	-	intron:107149	uc008uoo.2	76574	mm10_genes_introns
chr10	69268479	69268479	1	+	0.000155304252524187	-27.3355958250624	chr10	69266373	69269902	3530	+	intron:246027	uc029qyr.1	69288	mm10_genes_introns
chr10	69268479	69268479	1	+	0.000155304252524187	-27.3355958250624	chr10	69266373	69269902	3530	+	intron:246037	uc007fmo.1	69288	mm10_genes_introns
chr10	69268479	69268479	1	+	0.000155304252524187	-27.3355958250624	chr10	69266373	69269902	3530	+	intron:246043	uc007fmp.1	69288	mm10_genes_introns
chr10	69268479	69268479	1	+	0.000155304252524187	-27.3355958250624	chr10	69266373	69269902	3530	+	intron:246054	uc011xft.2	69288	mm10_genes_introns
chr10	69268479	69268479	1	+	0.000155304252524187	-27.3355958250624	chr10	69266373	69269902	3530	+	intron:246064	uc011xfu.2	69288	mm10_genes_introns
chr13	66601525	66601525	1	+	3.33725124751543e-06	-27.3714074256815	chr13	66433806	66740775	306970	-	intron:323543	uc007qzp.2	76803	mm10_genes_introns
chr13	66601525	66601525	1	+	3.33725124751543e-06	-27.3714074256815	chr13	66342611	66673203	330593	-	intron:323526	uc029sbv.1	NA	mm10_genes_introns
chr6	112365378	112365378	1	+	9.05221411019939e-08	-27.3772732675621	chr6	112359637	112374778	15142	-	intron:159021	uc009ddx.1	243612	mm10_genes_introns
chr6	112365378	112365378	1	+	9.05221411019939e-08	-27.3772732675621	chr6	112359637	112374778	15142	-	intron:159032	uc009ddy.1	243612	mm10_genes_introns
chr9	106330813	106330813	1	+	3.07539392190652e-09	-27.3817076394396	chr9	106330017	106349681	19665	+	intron:225927	uc009rjk.2	70235	mm10_genes_introns
chr9	106330813	106330813	1	+	3.07539392190652e-09	-27.3817076394396	chr9	106308034	106349681	41648	+	intron:225936	uc009rjl.2	70235	mm10_genes_introns
chr10	52298122	52298122	1	-	0.00064255007204587	-27.3892773892774	chr10	52290924	52304586	13663	+	intron:244987	uc007fbd.2	66686	mm10_genes_introns
chr10	52298122	52298122	1	-	0.00064255007204587	-27.3892773892774	chr10	52290924	52304586	13663	+	intron:244996	uc007fbe.2	66686	mm10_genes_introns
chr7	30477684	30477684	1	+	0.000291448940141543	-27.3921698739217	chr7	30474653	30477858	3206	+	intron:167299	uc009gem.1	54631	mm10_genes_introns
chr7	30477684	30477684	1	+	0.000291448940141543	-27.3921698739217	chr7	30474653	30477858	3206	+	intron:167321	uc012fhp.1	54631	mm10_genes_introns
chr7	30477684	30477684	1	+	0.000291448940141543	-27.3921698739217	chr7	30474653	30477858	3206	+	intron:167349	uc009gen.1	54631	mm10_genes_introns
chr7	19767384	19767384	1	+	2.15588132538359e-06	-27.39336492891	chr7	19767062	19768451	1390	-	intron:181412	uc009fnf.1	57278	mm10_genes_introns
chr7	19767384	19767384	1	+	2.15588132538359e-06	-27.39336492891	chr7	19767062	19768451	1390	-	intron:181419	uc009fng.1	57278	mm10_genes_introns
chr4	89274833	89274833	1	-	5.29927217744401e-08	-27.4085174264031	chr4	89274775	89276644	1870	-	intron:104601	uc008toh.1	12578	mm10_genes_introns
chr4	89274833	89274833	1	-	5.29927217744401e-08	-27.4085174264031	chr4	89274775	89276644	1870	-	intron:104603	uc008toi.1	12578	mm10_genes_introns
chr15	100972979	100972979	1	-	9.78720127798022e-05	-27.4099099099099	chr15	100972961	100974422	1462	+	intron:351474	uc007xsh.2	20273	mm10_genes_introns
chr15	100972979	100972979	1	-	9.78720127798022e-05	-27.4099099099099	chr15	100972961	100974422	1462	+	intron:351500	uc007xsj.3	20273	mm10_genes_introns
chr15	100972979	100972979	1	-	9.78720127798022e-05	-27.4099099099099	chr15	100972961	100974422	1462	+	intron:351523	uc057bhc.1	20273	mm10_genes_introns
chr7	45051059	45051059	1	+	2.62367623045612e-06	-27.4159663865546	chr7	45050367	45051217	851	-	intron:185366	uc009gsu.1	233210	mm10_genes_introns
chr3	152109817	152109817	1	-	5.47585151661988e-05	-27.4193548387097	chr3	152108048	152128035	19988	-	intron:86002	uc008rsp.1	54120	mm10_genes_introns
chr17	67911566	67911566	1	-	5.54374817738565e-05	-27.4345060972052	chr17	67901506	67950885	49380	-	intron:395054	uc008dki.2	268970	mm10_genes_introns
chr17	67911566	67911566	1	-	5.54374817738565e-05	-27.4345060972052	chr17	67901506	68003894	102389	-	intron:395071	uc008dkj.2	268970	mm10_genes_introns
chr9	115206036	115206036	1	-	0.000180163940022256	-27.4412446209864	chr9	115176083	115207513	31431	+	intron:228487	uc009ryl.1	74486	mm10_genes_introns
chr9	115206036	115206036	1	-	0.000180163940022256	-27.4412446209864	chr9	115176083	115207513	31431	+	intron:228496	uc009rym.1	74486	mm10_genes_introns
chr9	115206036	115206036	1	-	0.000180163940022256	-27.4412446209864	chr9	115176083	115207513	31431	+	intron:228504	uc009ryn.1	74486	mm10_genes_introns
chr14	67318385	67318385	1	+	8.21486619658206e-06	-27.4478858420464	chr14	67247080	67371692	124613	+	intron:333523	uc007ukw.2	13592	mm10_genes_introns
chr14	67318385	67318385	1	+	8.21486619658206e-06	-27.4478858420464	chr14	67247080	67371692	124613	+	intron:333539	uc011znu.2	13592	mm10_genes_introns
chr14	67318385	67318385	1	+	8.21486619658206e-06	-27.4478858420464	chr14	67247080	67371692	124613	+	intron:333554	uc007ukx.2	13592	mm10_genes_introns
chr8	25887434	25887434	1	-	6.98399469125302e-05	-27.4503722084367	chr8	25886812	25889961	3150	+	intron:197964	uc009lhe.1	16532	mm10_genes_introns
chr9	55383249	55383249	1	+	1.52962190678327e-05	-27.4509803921569	chr9	55380868	55396503	15636	+	intron:220926	uc009psj.1	244886	mm10_genes_introns
chr9	55383249	55383249	1	+	1.52962190678327e-05	-27.4509803921569	chr9	55380868	55397740	16873	+	intron:220936	uc009psk.1	244886	mm10_genes_introns
chr4	151486034	151486034	1	-	1.43091629232194e-10	-27.4543648917053	chr4	151453420	151586414	132995	-	intron:111765	uc008vyn.2	100072	mm10_genes_introns
chr4	151486034	151486034	1	-	1.43091629232194e-10	-27.4543648917053	chr4	151453420	151586414	132995	-	intron:111788	uc012dpz.1	100072	mm10_genes_introns
chr4	151486034	151486034	1	-	1.43091629232194e-10	-27.4543648917053	chr4	151472309	151586414	114106	-	intron:111793	uc008vyp.2	100072	mm10_genes_introns
chr5	123046477	123046477	1	+	0.000284555599530016	-27.4621212121212	chr5	123041241	123046630	5390	-	intron:137809	uc008zmz.1	74890	mm10_genes_introns
chr5	123046477	123046477	1	+	0.000284555599530016	-27.4621212121212	chr5	123041241	123046630	5390	-	intron:137813	uc008zna.1	74890	mm10_genes_introns
chr5	123046477	123046477	1	+	0.000284555599530016	-27.4621212121212	chr5	123041241	123046630	5390	-	intron:137816	uc008znb.1	74890	mm10_genes_introns
chr6	140623418	140623418	1	-	6.08141115076702e-07	-27.4725274725275	chr6	140623059	140633688	10630	+	intron:152602	uc009eoi.1	11569	mm10_genes_introns
chr1	59286531	59286531	1	+	2.19907436917505e-06	-27.4741162205018	chr1	59281472	59287761	6290	+	intron:3518	uc007bdq.2	271697	mm10_genes_introns
chr1	59286531	59286531	1	+	2.19907436917505e-06	-27.4741162205018	chr1	59281472	59287761	6290	+	intron:3531	uc007bdr.2	271697	mm10_genes_introns
chr6	124493380	124493380	1	+	0.00672900864362788	-27.4774774774775	chr6	124493231	124493814	584	+	intron:151248	uc009dqy.2	232371	mm10_genes_introns
chr3	40929167	40929167	1	+	0.000693472854542112	-27.4849200104904	chr3	40923552	40930136	6585	+	intron:67485	uc008pbw.2	269423	mm10_genes_introns
chr3	40929167	40929167	1	+	0.000693472854542112	-27.4849200104904	chr3	40923552	40930136	6585	+	intron:67497	uc033htf.1	269423	mm10_genes_introns
chr3	40929167	40929167	1	+	0.000693472854542112	-27.4849200104904	chr3	40919406	40930880	11475	+	intron:67502	uc012cpf.1	269423	mm10_genes_introns
chr11	116106705	116106705	1	-	3.72696516301257e-05	-27.4925166935298	chr11	116106642	116106931	290	-	intron:295005	uc007mjw.2	217333	mm10_genes_introns
chr11	116106705	116106705	1	-	3.72696516301257e-05	-27.4925166935298	chr11	116106642	116106931	290	-	intron:295008	uc007mjx.2	217333	mm10_genes_introns
chr11	116106705	116106705	1	-	3.72696516301257e-05	-27.4925166935298	chr11	116106642	116106931	290	-	intron:295013	uc007mjy.2	217333	mm10_genes_introns
chr18	49711817	49711817	1	+	0.000605679960947384	-27.5102459016393	chr18	49700388	49723621	23234	-	intron:405216	uc008ewl.2	68857	mm10_genes_introns
chr18	49711817	49711817	1	+	0.000605679960947384	-27.5102459016393	chr18	49700388	49728368	27981	-	intron:405221	uc012bcw.1	68857	mm10_genes_introns
chr18	49711817	49711817	1	+	0.000605679960947384	-27.5102459016393	chr18	49700388	49724112	23725	-	intron:405224	uc012bcx.1	68857	mm10_genes_introns
chr7	25397335	25397335	1	+	7.9890333515938e-07	-27.516122728161	chr7	25396907	25417400	20494	+	intron:166229	uc009fso.1	654804	mm10_genes_introns
chr7	25397335	25397335	1	+	7.9890333515938e-07	-27.516122728161	chr7	25396977	25417400	20424	+	intron:166233	uc012fft.1	654804	mm10_genes_introns
chr4	108030803	108030803	1	+	0.000570002717699978	-27.5249722530522	chr4	108030054	108031869	1816	-	intron:105334	uc008uaq.1	242608	mm10_genes_introns
chr4	108030803	108030803	1	+	0.000570002717699978	-27.5249722530522	chr4	108030054	108031869	1816	-	intron:105346	uc008uar.1	242608	mm10_genes_introns
chr4	108030803	108030803	1	+	0.000570002717699978	-27.5249722530522	chr4	108030054	108031869	1816	-	intron:105357	uc057bsf.1	242608	mm10_genes_introns
chr6	144772820	144772820	1	-	0.00448729286616504	-27.5599128540305	chr6	144625687	144781813	156127	-	intron:163378	uc009eqn.1	20678	mm10_genes_introns
chr6	144772820	144772820	1	-	0.00448729286616504	-27.5599128540305	chr6	144625687	144781813	156127	-	intron:163397	uc009eqq.1	20678	mm10_genes_introns
chr5	140333110	140333110	1	+	1.9806267488489e-05	-27.5744680851064	chr5	140332474	140334454	1981	+	intron:126021	uc009ahn.1	17766	mm10_genes_introns
chr5	140333110	140333110	1	+	1.9806267488489e-05	-27.5744680851064	chr5	140331956	140334454	2499	+	intron:126024	uc009aho.1	17766	mm10_genes_introns
chr5	148272152	148272152	1	+	4.06235702813829e-06	-27.5862068965517	chr5	148236478	148277599	41122	+	intron:126952	uc009aon.2	77521	mm10_genes_introns
chr5	148272152	148272152	1	+	4.06235702813829e-06	-27.5862068965517	chr5	148265464	148277599	12136	+	intron:126963	uc009aop.2	77521	mm10_genes_introns
chr5	148272152	148272152	1	+	4.06235702813829e-06	-27.5862068965517	chr5	148265464	148277599	12136	+	intron:126971	uc012ehc.1	77521	mm10_genes_introns
chr19	34745295	34745295	1	-	5.0733732355596e-09	-27.5862068965517	chr19	34690892	34747065	56174	-	intron:418779	uc008hgu.1	240638	mm10_genes_introns
chr8	109889083	109889083	1	+	1.36374506893323e-07	-27.5889328063241	chr8	109877084	109895507	18424	+	intron:205518	uc009njm.1	244650	mm10_genes_introns
chr8	109889083	109889083	1	+	1.36374506893323e-07	-27.5889328063241	chr8	109877084	109895507	18424	+	intron:205521	uc009njn.2	244650	mm10_genes_introns
chr7	128739929	128739929	1	-	1.32498401935984e-09	-27.6190476190476	chr7	128725199	128740132	14934	-	intron:193013	uc009jzh.1	210711	mm10_genes_introns
chr5	72933256	72933256	1	-	0.000872770474203139	-27.6276276276276	chr5	72915014	72941291	26278	+	intron:118388	uc008xsh.3	75991	mm10_genes_introns
chr5	72933256	72933256	1	-	0.000872770474203139	-27.6276276276276	chr5	72915014	72941291	26278	+	intron:118395	uc008xsj.3	75991	mm10_genes_introns
chr1	89652516	89652516	1	-	7.05472183583232e-09	-27.6515151515151	chr1	89634295	89663660	29366	+	intron:6969	uc007byw.1	347722	mm10_genes_introns
chr1	89652516	89652516	1	-	7.05472183583232e-09	-27.6515151515151	chr1	89634295	89663660	29366	+	intron:6986	uc007byx.1	347722	mm10_genes_introns
chr1	89652516	89652516	1	-	7.05472183583232e-09	-27.6515151515151	chr1	89634295	89663660	29366	+	intron:6999	uc007byy.1	347722	mm10_genes_introns
chr6	52246407	52246407	1	+	6.01877334034877e-12	-27.6595744680851	chr6	52245657	52246662	1006	+	intron:145836	uc009byo.2	15397	mm10_genes_introns
chr6	52246407	52246407	1	+	6.01877334034877e-12	-27.6595744680851	chr6	52246201	52246662	462	+	intron:145842	uc009byq.4	15397	mm10_genes_introns
chr6	52246407	52246407	1	+	6.01877334034877e-12	-27.6595744680851	chr6	52246201	52246636	436	+	intron:145844	uc009byr.2	15397	mm10_genes_introns
chr1	133134203	133134203	1	+	0.000183087102719735	-27.6666666666667	chr1	133133616	133136662	3047	+	intron:9051	uc007cpt.2	108954	mm10_genes_introns
chr1	133134203	133134203	1	+	0.000183087102719735	-27.6666666666667	chr1	133131911	133136662	4752	+	intron:9052	uc007cps.2	108954	mm10_genes_introns
chr19	39236291	39236291	1	+	0.00321183306606339	-27.6762738033968	chr19	39229461	39241160	11700	+	intron:412172	uc008hjx.2	638988	mm10_genes_introns
chr1	162207845	162207845	1	-	3.38093067444869e-09	-27.6781903542467	chr1	162134567	162231653	97087	-	intron:24827	uc007dfz.1	103967	mm10_genes_introns
chr1	162207845	162207845	1	-	3.38093067444869e-09	-27.6781903542467	chr1	162134567	162231653	97087	-	intron:24836	uc007dga.2	103967	mm10_genes_introns
chr1	162207845	162207845	1	-	3.38093067444869e-09	-27.6781903542467	chr1	162134567	162231653	97087	-	intron:24855	uc007dgb.2	103967	mm10_genes_introns
chr1	162207845	162207845	1	-	3.38093067444869e-09	-27.6781903542467	chr1	162134567	162231653	97087	-	intron:24874	uc007dgd.1	103967	mm10_genes_introns
chr6	72389895	72389895	1	+	3.7327250480196e-09	-27.6785714285714	chr6	72388421	72390473	2053	-	intron:156784	uc009cin.2	22320	mm10_genes_introns
chr5	134266794	134266794	1	-	0.000244366213456855	-27.6969018290407	chr5	134266657	134272523	5867	-	intron:139070	uc008zvj.3	14886	mm10_genes_introns
chr5	134266794	134266794	1	-	0.000244366213456855	-27.6969018290407	chr5	134266657	134272523	5867	-	intron:139104	uc008zvk.3	14886	mm10_genes_introns
chr5	134266794	134266794	1	-	0.000244366213456855	-27.6969018290407	chr5	134266657	134274538	7882	-	intron:139137	uc008zvl.3	14886	mm10_genes_introns
chr5	134266794	134266794	1	-	0.000244366213456855	-27.6969018290407	chr5	134266657	134274538	7882	-	intron:139170	uc008zvm.3	14886	mm10_genes_introns
chr5	134266794	134266794	1	-	0.000244366213456855	-27.6969018290407	chr5	134266657	134272523	5867	-	intron:139202	uc008zvn.3	14886	mm10_genes_introns
chr5	134266794	134266794	1	-	0.000244366213456855	-27.6969018290407	chr5	134266657	134272523	5867	-	intron:139236	uc008zvo.3	14886	mm10_genes_introns
chr5	134266794	134266794	1	-	0.000244366213456855	-27.6969018290407	chr5	134266657	134274538	7882	-	intron:139269	uc008zvp.3	14886	mm10_genes_introns
chr5	134266794	134266794	1	-	0.000244366213456855	-27.6969018290407	chr5	134266657	134274538	7882	-	intron:139302	uc008zvq.3	14886	mm10_genes_introns
chr5	134266794	134266794	1	-	0.000244366213456855	-27.6969018290407	chr5	134266657	134274538	7882	-	intron:139334	uc008zvr.3	14886	mm10_genes_introns
chr9	10060271	10060271	1	-	0.000359818474667603	-27.6981282357626	chr9	10048887	10419035	370149	-	intron:230072	uc009odr.2	244682	mm10_genes_introns
chr9	10060271	10060271	1	-	0.000359818474667603	-27.6981282357626	chr9	10048887	10090157	41271	-	intron:230092	uc012goa.1	244682	mm10_genes_introns
chr7	45873371	45873371	1	+	6.14103972328095e-07	-27.7037706028449	chr7	45873102	45873758	657	+	intron:168986	uc009gxn.1	68137	mm10_genes_introns
chr7	45873371	45873371	1	+	6.14103972328095e-07	-27.7037706028449	chr7	45873102	45873758	657	+	intron:168990	uc009gxo.1	68137	mm10_genes_introns
chrX	148951369	148951369	1	+	0.00776347370405687	-27.7125506072875	chrX	148916762	149137513	220752	+	intron:428729	uc009unx.2	434865	mm10_genes_introns
chr2	35662903	35662903	1	-	1.24774709408498e-07	-27.7227068464182	chr2	35661626	35707647	46022	+	intron:32629	uc008jkx.2	69601	mm10_genes_introns
chr2	35662903	35662903	1	-	1.24774709408498e-07	-27.7227068464182	chr2	35661626	35707647	46022	+	intron:32645	uc056zmf.1	69601	mm10_genes_introns
chr2	35662903	35662903	1	-	1.24774709408498e-07	-27.7227068464182	chr2	35661626	35707647	46022	+	intron:32661	uc008jkr.2	69601	mm10_genes_introns
chr2	35662903	35662903	1	-	1.24774709408498e-07	-27.7227068464182	chr2	35661626	35707647	46022	+	intron:32676	uc008jks.2	69601	mm10_genes_introns
chr6	53412237	53412237	1	+	1.44595589107548e-09	-27.7296716854395	chr6	53388907	53447545	58639	+	intron:145889	uc009bzf.2	320189	mm10_genes_introns
chr6	53412237	53412237	1	+	1.44595589107548e-09	-27.7296716854395	chr6	53388907	53447545	58639	+	intron:145895	uc009bzg.2	320189	mm10_genes_introns
chr10	67998413	67998413	1	-	4.20669804044861e-08	-27.7310924369748	chr10	67997624	68001923	4300	+	intron:245977	uc011xfq.1	170799	mm10_genes_introns
chr10	67998413	67998413	1	-	4.20669804044861e-08	-27.7310924369748	chr10	67997624	68001923	4300	+	intron:245988	uc007fmd.1	170799	mm10_genes_introns
chr10	67998413	67998413	1	-	4.20669804044861e-08	-27.7310924369748	chr10	67997624	68001923	4300	+	intron:246000	uc007fme.1	170799	mm10_genes_introns
chr7	86808777	86808777	1	-	0.000370043225874409	-27.7374808201981	chr7	86803722	86811112	7391	+	intron:171662	uc012foq.1	546983	mm10_genes_introns
chr18	58958170	58958170	1	-	8.60345415884811e-10	-27.7421652421652	chr18	58954661	58963460	8800	+	intron:400441	uc008ezs.1	240322	mm10_genes_introns
chr6	82771295	82771295	1	-	0.000225221903580416	-27.7705345501956	chr6	82760267	82773917	13651	-	intron:157086	uc009cll.2	15277	mm10_genes_introns
chr13	67552113	67552113	1	-	1.79675493964959e-06	-27.7721774193548	chr13	67546752	67553030	6279	-	intron:323684	uc007rbb.2	212276	mm10_genes_introns
chr17	27021401	27021401	1	-	5.90530937260688e-08	-27.7777777777778	chr17	27021348	27022438	1091	-	intron:389505	uc008bff.1	12018	mm10_genes_introns
chr17	27021401	27021401	1	-	5.90530937260688e-08	-27.7777777777778	chr17	27021348	27021662	315	-	intron:389510	uc008bfg.1	12018	mm10_genes_introns
chr17	27021401	27021401	1	-	5.90530937260688e-08	-27.7777777777778	chr17	27018171	27022250	4080	+	intron:379005	uc008bfe.2	70772	mm10_genes_introns
chr17	27021401	27021401	1	-	5.90530937260688e-08	-27.7777777777778	chr17	27018171	27025336	7166	+	intron:379006	uc029tbm.1	70772	mm10_genes_introns
chr2	102620758	102620758	1	-	0.0026806664769011	-27.7777777777778	chr2	102614944	102634327	19384	+	intron:36997	uc008lhy.2	210622	mm10_genes_introns
chr2	102620758	102620758	1	-	0.0026806664769011	-27.7777777777778	chr2	102614944	102634327	19384	+	intron:37003	uc012caf.1	210622	mm10_genes_introns
chr17	27021401	27021401	1	-	5.90530937260688e-08	-27.7777777777778	chr17	26976396	27025336	48941	+	intron:378997	uc008bfc.2	474156	mm10_genes_introns
chr9	108596729	108596729	1	-	5.2094035613638e-05	-27.7941176470588	chr9	108583833	108596898	13066	-	intron:240228	uc009rqk.1	74443	mm10_genes_introns
chr9	108596729	108596729	1	-	5.2094035613638e-05	-27.7941176470588	chr9	108583833	108596898	13066	-	intron:240231	uc009rql.1	74443	mm10_genes_introns
chr9	108596729	108596729	1	-	5.2094035613638e-05	-27.7941176470588	chr9	108583833	108596898	13066	-	intron:240233	uc009rqm.1	74443	mm10_genes_introns
chr15	79213525	79213525	1	+	0.000165224436829235	-27.8278972935462	chr15	79210250	79216109	5860	+	intron:348748	uc011zvz.1	100041655	mm10_genes_introns
chr15	79213525	79213525	1	+	0.000165224436829235	-27.8278972935462	chr15	79210250	79216109	5860	+	intron:348750	uc007wsx.1	100041655	mm10_genes_introns
chr2	128149600	128149600	1	-	6.96226226642445e-09	-27.8481012658228	chr2	128147195	128158230	11036	+	intron:40070	uc008mgk.1	12125	mm10_genes_introns
chr2	128149600	128149600	1	-	6.96226226642445e-09	-27.8481012658228	chr2	128147195	128158230	11036	+	intron:40073	uc008mgl.1	12125	mm10_genes_introns
chr2	128149600	128149600	1	-	6.96226226642445e-09	-27.8481012658228	chr2	128147195	128158230	11036	+	intron:40076	uc008mgm.1	12125	mm10_genes_introns
chr18	37074079	37074079	1	-	5.28789894323917e-05	-27.8491561914022	chr18	36955151	37825020	869870	+	intron:399353	uc008eoy.2	100384868	mm10_genes_introns
chr18	37074079	37074079	1	-	5.28789894323917e-05	-27.8491561914022	chr18	36970138	37825020	854883	+	intron:399366	uc056zgg.1	103611158	mm10_genes_introns
chr18	37074079	37074079	1	-	5.28789894323917e-05	-27.8491561914022	chr18	36976279	37825020	848742	+	intron:399372	uc056zgh.1	103611159	mm10_genes_introns
chr18	37074079	37074079	1	-	5.28789894323917e-05	-27.8491561914022	chr18	36932673	37156154	223482	+	intron:399333	uc008eot.2	116731	mm10_genes_introns
chr18	37074079	37074079	1	-	5.28789894323917e-05	-27.8491561914022	chr18	36932673	37156154	223482	+	intron:399336	uc008eou.1	116731	mm10_genes_introns
chr18	37074079	37074079	1	-	5.28789894323917e-05	-27.8491561914022	chr18	37007702	37156154	148453	+	intron:399381	uc008epf.2	12943	mm10_genes_introns
chr18	37074079	37074079	1	-	5.28789894323917e-05	-27.8491561914022	chr18	37013252	37156154	142903	+	intron:399384	uc008epg.1	12942	mm10_genes_introns
chr18	37074079	37074079	1	-	5.28789894323917e-05	-27.8491561914022	chr18	37013252	37156154	142903	+	intron:399386	uc008eph.2	12942	mm10_genes_introns
chr18	37074079	37074079	1	-	5.28789894323917e-05	-27.8491561914022	chr18	37013252	37156154	142903	+	intron:399389	uc012bbx.1	12942	mm10_genes_introns
chr18	37074079	37074079	1	-	5.28789894323917e-05	-27.8491561914022	chr18	37022624	37156154	133531	+	intron:399393	uc008epi.2	192164	mm10_genes_introns
chr18	37074079	37074079	1	-	5.28789894323917e-05	-27.8491561914022	chr18	36941706	37156154	214449	+	intron:399340	uc008eov.2	353234	mm10_genes_introns
chr18	37074079	37074079	1	-	5.28789894323917e-05	-27.8491561914022	chr18	36941706	37156154	214449	+	intron:399343	uc012bbv.1	353234	mm10_genes_introns
chr18	37074079	37074079	1	-	5.28789894323917e-05	-27.8491561914022	chr18	36948577	37156154	207578	+	intron:399347	uc008eow.2	192163	mm10_genes_introns
chr18	37074079	37074079	1	-	5.28789894323917e-05	-27.8491561914022	chr18	36955151	37156154	201004	+	intron:399350	uc008eox.3	12936	mm10_genes_introns
chr18	37074079	37074079	1	-	5.28789894323917e-05	-27.8491561914022	chr18	36962786	37156154	193369	+	intron:399356	uc008eoz.2	12941	mm10_genes_introns
chr18	37074079	37074079	1	-	5.28789894323917e-05	-27.8491561914022	chr18	36970138	37156154	186017	+	intron:399359	uc008epb.3	12937	mm10_genes_introns
chr18	37074079	37074079	1	-	5.28789894323917e-05	-27.8491561914022	chr18	36970138	37156154	186017	+	intron:399362	uc012bbw.2	12937	mm10_genes_introns
chr18	37074079	37074079	1	-	5.28789894323917e-05	-27.8491561914022	chr18	36976279	37156154	179876	+	intron:399369	uc008epc.3	12939	mm10_genes_introns
chr18	37074079	37074079	1	-	5.28789894323917e-05	-27.8491561914022	chr18	36994849	37156154	161306	+	intron:399375	uc008epd.2	353235	mm10_genes_introns
chr18	37074079	37074079	1	-	5.28789894323917e-05	-27.8491561914022	chr18	37000361	37156154	155794	+	intron:399378	uc008epe.2	192161	mm10_genes_introns
chr11	104298501	104298501	1	+	0.00344577713695675	-27.8509768287142	chr11	104294925	104302360	7436	+	intron:277109	uc007lwf.2	17762	mm10_genes_introns
chr11	104298501	104298501	1	+	0.00344577713695675	-27.8509768287142	chr11	104294925	104302360	7436	+	intron:277120	uc007lwg.2	17762	mm10_genes_introns
chr11	104298501	104298501	1	+	0.00344577713695675	-27.8509768287142	chr11	104294925	104302360	7436	+	intron:277129	uc007lwh.2	17762	mm10_genes_introns
chr11	104298501	104298501	1	+	0.00344577713695675	-27.8509768287142	chr11	104294925	104302360	7436	+	intron:277138	uc007lwi.2	17762	mm10_genes_introns
chr11	104298501	104298501	1	+	0.00344577713695675	-27.8509768287142	chr11	104282481	104302360	19880	+	intron:277145	uc011yga.2	17762	mm10_genes_introns
chr14	54650761	54650761	1	+	1.01987060587348e-06	-27.8642752354361	chr14	54650549	54651064	516	+	intron:332225	uc029skn.1	75913	mm10_genes_introns
chr14	54650761	54650761	1	+	1.01987060587348e-06	-27.8642752354361	chr14	54648131	54651716	3586	-	intron:339502	uc007twq.2	56215	mm10_genes_introns
chr14	54650761	54650761	1	+	1.01987060587348e-06	-27.8642752354361	chr14	54648131	54651716	3586	-	intron:339514	uc007twr.2	56215	mm10_genes_introns
chr14	54650761	54650761	1	+	1.01987060587348e-06	-27.8642752354361	chr14	54648131	54651716	3586	-	intron:339525	uc007tws.2	56215	mm10_genes_introns
chr14	54650761	54650761	1	+	1.01987060587348e-06	-27.8642752354361	chr14	54648131	54651716	3586	-	intron:339536	uc011zld.1	56215	mm10_genes_introns
chr14	54650761	54650761	1	+	1.01987060587348e-06	-27.8642752354361	chr14	54648131	54651716	3586	-	intron:339548	uc007twv.2	56215	mm10_genes_introns
chr14	54650761	54650761	1	+	1.01987060587348e-06	-27.8642752354361	chr14	54648131	54651716	3586	-	intron:339566	uc007tww.2	56215	mm10_genes_introns
chr14	54650761	54650761	1	+	1.01987060587348e-06	-27.8642752354361	chr14	54648131	54651716	3586	-	intron:339582	uc011zle.1	56215	mm10_genes_introns
chr17	47277220	47277220	1	+	0.000106079306905818	-27.8846153846154	chr17	47230317	47286741	56425	+	intron:383010	uc008cur.1	224829	mm10_genes_introns
chr17	47277220	47277220	1	+	0.000106079306905818	-27.8846153846154	chr17	47230317	47286741	56425	+	intron:383022	uc008cus.1	224829	mm10_genes_introns
chr17	47277220	47277220	1	+	0.000106079306905818	-27.8846153846154	chr17	47230317	47286741	56425	+	intron:383040	uc008cut.1	224829	mm10_genes_introns
chr17	47277220	47277220	1	+	0.000106079306905818	-27.8846153846154	chr17	47230317	47286741	56425	+	intron:383045	uc008cuu.1	224829	mm10_genes_introns
chr17	47277220	47277220	1	+	0.000106079306905818	-27.8846153846154	chr17	47230317	47286741	56425	+	intron:383049	uc008cuv.1	224829	mm10_genes_introns
chr6	144273932	144273932	1	-	4.26148792977382e-07	-27.8961292119187	chr6	144155224	144434424	279201	-	intron:163375	uc009eqn.1	20678	mm10_genes_introns
chr6	144273932	144273932	1	-	4.26148792977382e-07	-27.8961292119187	chr6	144155224	144434424	279201	-	intron:163394	uc009eqq.1	20678	mm10_genes_introns
chr2	76296043	76296043	1	+	4.10010476595322e-07	-27.8996583348319	chr2	76291324	76337695	46372	-	intron:53876	uc008kex.1	241489	mm10_genes_introns
chr11	43802419	43802419	1	-	0.00048864587360426	-27.9047619047619	chr11	43776460	43835139	58680	-	intron:283009	uc007imy.2	11548	mm10_genes_introns
chr11	43802419	43802419	1	-	0.00048864587360426	-27.9047619047619	chr11	43776460	43835139	58680	-	intron:283010	uc007imz.2	11548	mm10_genes_introns
chr11	43802419	43802419	1	-	0.00048864587360426	-27.9047619047619	chr11	43776460	43835139	58680	-	intron:283014	uc007ina.2	11548	mm10_genes_introns
chr8	34640062	34640062	1	-	2.93090903391144e-09	-27.9174033846931	chr8	34619867	34640165	20299	-	intron:209869	uc029wsg.1	330734	mm10_genes_introns
chr16	11144103	11144103	1	+	7.14080545163547e-07	-27.9330807178094	chr16	11141772	11145179	3408	-	intron:369877	uc033gxp.1	106205	mm10_genes_introns
chr16	11144103	11144103	1	+	7.14080545163547e-07	-27.9330807178094	chr16	11141772	11145241	3470	-	intron:369899	uc033gxq.1	106205	mm10_genes_introns
chr16	11144103	11144103	1	+	7.14080545163547e-07	-27.9330807178094	chr16	11141772	11145179	3408	-	intron:369919	uc012abd.2	106205	mm10_genes_introns
chr7	29046086	29046086	1	-	0.000757307488289789	-27.9382914214375	chr7	29045678	29046804	1127	-	intron:182878	uc009gao.1	20190	mm10_genes_introns
chr7	29046086	29046086	1	-	0.000757307488289789	-27.9382914214375	chr7	29045678	29046633	956	-	intron:182966	uc009gap.1	20190	mm10_genes_introns
chr9	98365198	98365198	1	+	1.13754262691872e-07	-27.9411764705882	chr9	98354165	98367369	13205	+	intron:225273	uc009rdg.1	74080	mm10_genes_introns
chr9	98365198	98365198	1	+	1.13754262691872e-07	-27.9411764705882	chr9	98354165	98399455	45291	+	intron:225275	uc009rdh.1	74080	mm10_genes_introns
chr9	98365198	98365198	1	+	1.13754262691872e-07	-27.9411764705882	chr9	98296981	98399455	102475	+	intron:225278	uc012gys.1	74080	mm10_genes_introns
chr9	98365198	98365198	1	+	1.13754262691872e-07	-27.9411764705882	chr9	98354165	98399455	45291	+	intron:225282	uc009rdi.1	74080	mm10_genes_introns
chr17	66689282	66689282	1	+	1.94252442129235e-06	-27.9411764705882	chr17	66688383	66689343	961	-	intron:394948	uc008dka.2	19274	mm10_genes_introns
chr17	66689282	66689282	1	+	1.94252442129235e-06	-27.9411764705882	chr17	66688383	66689343	961	-	intron:394978	uc008dkb.2	19274	mm10_genes_introns
chr17	66689282	66689282	1	+	1.94252442129235e-06	-27.9411764705882	chr17	66688383	66689343	961	-	intron:395009	uc008dkc.1	19274	mm10_genes_introns
chr8	11729150	11729150	1	-	2.37806433794286e-07	-27.9446517412935	chr8	11728417	11758430	30014	+	intron:196166	uc009kvu.2	54126	mm10_genes_introns
chr8	11729150	11729150	1	-	2.37806433794286e-07	-27.9446517412935	chr8	11728417	11758430	30014	+	intron:196183	uc009kvv.2	54126	mm10_genes_introns
chr4	118410121	118410121	1	-	7.22836545391099e-05	-27.9495990836197	chr4	118409387	118410884	1498	+	intron:93860	uc008ujv.2	80509	mm10_genes_introns
chr4	118410121	118410121	1	-	7.22836545391099e-05	-27.9495990836197	chr4	118409387	118410884	1498	+	intron:93867	uc008ujw.2	80509	mm10_genes_introns
chr4	118410121	118410121	1	-	7.22836545391099e-05	-27.9495990836197	chr4	118409387	118410884	1498	+	intron:93873	uc008ujx.2	80509	mm10_genes_introns
chr3	66162274	66162274	1	+	6.46167457281988e-06	-27.964404894327	chr3	66159439	66171965	12527	-	intron:78691	uc008pkz.3	72789	mm10_genes_introns
chr13	119488271	119488271	1	+	3.47459808439772e-06	-27.9874213836478	chr13	119488201	119492633	4433	+	intron:319160	uc029sdk.1	633640	mm10_genes_introns
chr6	30301971	30301971	1	+	4.02642838898941e-05	-27.9937933552391	chr6	30262224	30304051	41828	-	intron:154430	uc009bez.3	22214	mm10_genes_introns
chr6	30301971	30301971	1	+	4.02642838898941e-05	-27.9937933552391	chr6	30262224	30304051	41828	-	intron:154434	uc009bfa.3	22214	mm10_genes_introns
chr5	86514798	86514798	1	+	3.83708633016881e-08	-28.0242200868764	chr5	86499670	86518496	18827	-	intron:133317	uc008xxr.2	320454	mm10_genes_introns
chr18	45286128	45286128	1	-	3.4121202045893e-06	-28.0304886348169	chr18	45269417	45401033	131617	+	intron:399930	uc008evd.2	140492	mm10_genes_introns
chr6	69934250	69934250	1	+	0.00270878654740411	-28.03507810359	chr6	68940067	70193487	1253421	+	intron:146645	uc057bxk.1	NA	mm10_genes_introns
chr6	69934250	69934250	1	+	0.00270878654740411	-28.03507810359	chr6	69900711	69963312	62602	-	intron:156473	uc057bxl.1	NA	mm10_genes_introns
chr17	27656761	27656761	1	-	0.00013196144654568	-28.0446194225722	chr17	27655760	27701766	46007	+	intron:379133	uc008bpj.2	23969	mm10_genes_introns
chr17	27656761	27656761	1	-	0.00013196144654568	-28.0446194225722	chr17	27655760	27701825	46066	+	intron:379142	uc008bpk.2	23969	mm10_genes_introns
chr17	27656761	27656761	1	-	0.00013196144654568	-28.0446194225722	chr17	27655760	27701731	45972	+	intron:379151	uc008bpl.2	23969	mm10_genes_introns
chrX	168963814	168963814	1	+	1.19289376253494e-08	-28.0487804878049	chrX	168796812	169220197	423386	+	intron:430623	uc009uxj.2	11856	mm10_genes_introns
chrX	168963814	168963814	1	+	1.19289376253494e-08	-28.0487804878049	chrX	168796812	169220197	423386	+	intron:430635	uc009uxk.2	11856	mm10_genes_introns
chr4	140138235	140138235	1	-	1.46675749975013e-06	-28.0487804878049	chr4	140107377	140157460	50084	-	intron:109744	uc008vmu.2	230868	mm10_genes_introns
chr18	42685659	42685659	1	-	1.886319614398e-09	-28.0487804878049	chr18	42663280	42688301	25022	-	intron:404946	uc008eub.2	72930	mm10_genes_introns
chr18	42685659	42685659	1	-	1.886319614398e-09	-28.0487804878049	chr18	42663280	42688301	25022	-	intron:404954	uc008euc.2	72930	mm10_genes_introns
chr4	59206764	59206764	1	+	0.000280801322025157	-28.0643203883495	chr4	59189742	59207760	18019	+	intron:89645	uc008szr.1	22234	mm10_genes_introns
chr4	59206764	59206764	1	+	0.000280801322025157	-28.0643203883495	chr4	59189742	59207760	18019	+	intron:89651	uc008szs.1	22234	mm10_genes_introns
chr15	88891741	88891741	1	-	3.44546722685288e-06	-28.0701754385965	chr15	88890896	88914412	23517	-	intron:358729	uc007xes.2	239591	mm10_genes_introns
chr17	22551565	22551565	1	+	8.98061927613598e-06	-28.0753968253968	chr17	22548861	22559042	10182	-	intron:387216	uc009vbo.1	210876	mm10_genes_introns
chr5	72933207	72933207	1	-	0.00424787781389783	-28.1022958442313	chr5	72915014	72941291	26278	+	intron:118388	uc008xsh.3	75991	mm10_genes_introns
chr5	72933207	72933207	1	-	0.00424787781389783	-28.1022958442313	chr5	72915014	72941291	26278	+	intron:118395	uc008xsj.3	75991	mm10_genes_introns
chr16	45757557	45757557	1	-	1.97098283735094e-06	-28.1393047135964	chr16	45757246	45758116	871	-	intron:373422	uc012agi.2	208177	mm10_genes_introns
chr16	45757557	45757557	1	-	1.97098283735094e-06	-28.1393047135964	chr16	45757246	45758116	871	-	intron:373434	uc007zjb.3	208177	mm10_genes_introns
chr16	45757557	45757557	1	-	1.97098283735094e-06	-28.1393047135964	chr16	45757246	45758116	871	-	intron:373452	uc012agj.2	208177	mm10_genes_introns
chr16	45757557	45757557	1	-	1.97098283735094e-06	-28.1393047135964	chr16	45757246	45758116	871	-	intron:373466	uc007zjc.1	208177	mm10_genes_introns
chr16	85151748	85151748	1	+	0.000508892873764928	-28.1424786576391	chr16	85120698	85173501	52804	-	intron:374470	uc007ztm.2	11820	mm10_genes_introns
chr16	85151748	85151748	1	+	0.000508892873764928	-28.1424786576391	chr16	85120698	85173501	52804	-	intron:374487	uc007ztn.2	11820	mm10_genes_introns
chr16	85151748	85151748	1	+	0.000508892873764928	-28.1424786576391	chr16	85120698	85173501	52804	-	intron:374502	uc007zto.2	11820	mm10_genes_introns
chr16	85151748	85151748	1	+	0.000508892873764928	-28.1424786576391	chr16	85120698	85173501	52804	-	intron:374518	uc007ztp.2	11820	mm10_genes_introns
chr16	85151748	85151748	1	+	0.000508892873764928	-28.1424786576391	chr16	85120698	85173501	52804	-	intron:374534	uc007ztq.2	11820	mm10_genes_introns
chr16	85151748	85151748	1	+	0.000508892873764928	-28.1424786576391	chr16	85120698	85173501	52804	-	intron:374547	uc012ahn.1	11820	mm10_genes_introns
chr5	74716372	74716372	1	-	0.000990062161245102	-28.1481481481482	chr5	74713113	74718333	5221	+	intron:118616	uc008xtv.1	NA	mm10_genes_introns
chr8	124296856	124296856	1	+	0.000281196783144746	-28.1624758220503	chr8	124295452	124305514	10063	+	intron:207175	uc009nwz.2	108148	mm10_genes_introns
chr3	36465826	36465826	1	-	3.40632261639878e-08	-28.169014084507	chr3	36465336	36475429	10094	-	intron:77759	uc008ozj.2	11747	mm10_genes_introns
chrX	120575554	120575554	1	-	5.18113609800356e-06	-28.1786941580756	chrX	120401898	120594704	192807	+	intron:427540	uc009uef.2	245578	mm10_genes_introns
chrX	120575554	120575554	1	-	5.18113609800356e-06	-28.1786941580756	chrX	120401898	120594704	192807	+	intron:427546	uc009ueh.2	245578	mm10_genes_introns
chrX	120575554	120575554	1	-	5.18113609800356e-06	-28.1786941580756	chrX	120401898	120594704	192807	+	intron:427552	uc009uei.2	245578	mm10_genes_introns
chrX	120575554	120575554	1	-	5.18113609800356e-06	-28.1786941580756	chrX	120401898	120594704	192807	+	intron:427557	uc009uej.2	245578	mm10_genes_introns
chr7	46348175	46348175	1	-	1.30951813064713e-05	-28.1990707929758	chr7	46346245	46348635	2391	-	intron:186125	uc009gyl.1	NA	mm10_genes_introns
chr17	87328620	87328620	1	-	1.18963421191664e-10	-28.2051282051282	chr17	87323188	87329322	6135	+	intron:386170	uc008duu.1	225049	mm10_genes_introns
chr17	87328620	87328620	1	-	1.18963421191664e-10	-28.2051282051282	chr17	87323188	87329322	6135	+	intron:386188	uc008duv.2	225049	mm10_genes_introns
chrX	87924803	87924803	1	-	0.000154404156325765	-28.2067404426559	chrX	87890259	88114998	224740	-	intron:434655	uc012hln.1	331461	mm10_genes_introns
chrX	87924803	87924803	1	-	0.000154404156325765	-28.2067404426559	chrX	87890259	88114998	224740	-	intron:434663	uc009tsf.2	331461	mm10_genes_introns
chr1	25143808	25143808	1	+	1.02699167070681e-08	-28.2352941176471	chr1	25111864	25221759	109896	-	intron:14942	uc007amv.2	210933	mm10_genes_introns
chr1	25143808	25143808	1	+	1.02699167070681e-08	-28.2352941176471	chr1	25131402	25221759	90358	-	intron:14955	uc007amw.2	210933	mm10_genes_introns
chr1	25143808	25143808	1	+	1.02699167070681e-08	-28.2352941176471	chr1	25131402	25221759	90358	-	intron:14984	uc011wis.1	210933	mm10_genes_introns
chr1	25143808	25143808	1	+	1.02699167070681e-08	-28.2352941176471	chr1	25131402	25221759	90358	-	intron:15011	uc007amy.1	210933	mm10_genes_introns
chr14	75178200	75178200	1	+	7.69150245736422e-08	-28.263849229012	chr14	75131712	75198076	66365	+	intron:334013	uc007uqm.2	18826	mm10_genes_introns
chr14	75178200	75178200	1	+	7.69150245736422e-08	-28.263849229012	chr14	75176934	75198076	21143	+	intron:334029	uc007uqn.2	18826	mm10_genes_introns
chr2	154942012	154942012	1	+	2.21648353868656e-06	-28.2677567705672	chr2	154791549	154951193	159645	+	intron:42868	uc008nju.2	19383	mm10_genes_introns
chr2	163494700	163494700	1	-	4.99738089624245e-05	-28.2800995815456	chr2	163494159	163496566	2408	-	intron:63305	uc008nsx.2	68314	mm10_genes_introns
chr2	163494700	163494700	1	-	4.99738089624245e-05	-28.2800995815456	chr2	163494159	163496566	2408	-	intron:63308	uc008nsy.2	68314	mm10_genes_introns
chr2	163494700	163494700	1	-	4.99738089624245e-05	-28.2800995815456	chr2	163492753	163495688	2936	+	intron:44351	uc008nsw.2	100043899	mm10_genes_introns
chr15	57412776	57412776	1	+	0.000145978350256836	-28.285134449518	chr15	57263689	57476248	212560	-	intron:354246	uc007vso.1	210463	mm10_genes_introns
chr9	32516982	32516982	1	-	0.000735034928224106	-28.3088235294118	chr9	32476774	32541190	64417	-	intron:232033	uc009orz.2	14247	mm10_genes_introns
chr15	87548301	87548301	1	+	0.000294531166424961	-28.3175888439046	chr15	87544604	87681479	136876	+	intron:349956	uc007xee.1	106014	mm10_genes_introns
chr5	135832486	135832486	1	+	3.21472755614336e-08	-28.3202732569821	chr5	135807041	135835039	27999	+	intron:125041	uc008zza.1	58212	mm10_genes_introns
chr5	135832486	135832486	1	+	3.21472755614336e-08	-28.3202732569821	chr5	135818617	135835039	16423	+	intron:125043	uc008zzb.1	58212	mm10_genes_introns
chr5	135832486	135832486	1	+	3.21472755614336e-08	-28.3202732569821	chr5	135818617	135835039	16423	+	intron:125058	uc008zzc.1	58212	mm10_genes_introns
chr9	37076788	37076788	1	+	1.91280186929625e-06	-28.3364958886781	chr9	36987273	37083206	95934	-	intron:232290	uc009oue.3	208076	mm10_genes_introns
chr9	37076788	37076788	1	+	1.91280186929625e-06	-28.3364958886781	chr9	36968487	37083206	114720	-	intron:232301	uc009ouf.3	208076	mm10_genes_introns
chr9	37076788	37076788	1	+	1.91280186929625e-06	-28.3364958886781	chr9	36987273	37083206	95934	-	intron:232307	uc009oug.2	208076	mm10_genes_introns
chr9	37076788	37076788	1	+	1.91280186929625e-06	-28.3364958886781	chr9	36987273	37083206	95934	-	intron:232312	uc009ouh.2	208076	mm10_genes_introns
chr7	73322987	73322987	1	-	8.36033051570017e-06	-28.342175066313	chr7	73316443	73375516	59074	-	intron:187161	uc009hqy.2	319783	mm10_genes_introns
chr7	73322987	73322987	1	-	8.36033051570017e-06	-28.342175066313	chr7	73316443	73332427	15985	-	intron:187162	uc029wjt.1	319783	mm10_genes_introns
chr17	63368860	63368860	1	+	0.00165100853021225	-28.3423749246534	chr17	63356879	63384944	28066	-	intron:394682	uc008dfj.2	50758	mm10_genes_introns
chr17	63368860	63368860	1	+	0.00165100853021225	-28.3423749246534	chr17	63356879	63384944	28066	-	intron:394687	uc008dfk.2	50758	mm10_genes_introns
chr17	63368860	63368860	1	+	0.00165100853021225	-28.3423749246534	chr17	63356879	63384944	28066	-	intron:394695	uc008dfl.2	50758	mm10_genes_introns
chr18	58958151	58958151	1	-	3.38045888418613e-10	-28.3475783475783	chr18	58954661	58963460	8800	+	intron:400441	uc008ezs.1	240322	mm10_genes_introns
chr5	144256463	144256463	1	+	7.43054461224872e-09	-28.3479798817222	chr5	144255913	144264008	8096	+	intron:126533	uc012egn.1	55950	mm10_genes_introns
chr5	144256463	144256463	1	+	7.43054461224872e-09	-28.3479798817222	chr5	144255913	144264008	8096	+	intron:126535	uc009alo.2	55950	mm10_genes_introns
chr5	144256463	144256463	1	+	7.43054461224872e-09	-28.3479798817222	chr5	144255913	144305019	49107	+	intron:126537	uc009alp.2	55950	mm10_genes_introns
chr6	125603889	125603889	1	-	3.93365658669042e-05	-28.3643892339544	chr6	125603520	125604129	610	+	intron:151696	uc009dur.2	22371	mm10_genes_introns
chr6	125603889	125603889	1	-	3.93365658669042e-05	-28.3643892339544	chr6	125603520	125604129	610	+	intron:151710	uc009dus.2	22371	mm10_genes_introns
chr5	150192199	150192199	1	-	4.33332756682079e-05	-28.3670033670034	chr5	150118812	150310269	191458	+	intron:127220	uc009ats.1	320365	mm10_genes_introns
chr5	38780779	38780779	1	+	0.000299827778474607	-28.3704974271012	chr5	38774605	38784519	9915	-	intron:130900	uc008xgv.2	27278	mm10_genes_introns
chr6	113934681	113934681	1	+	9.85357112154733e-13	-28.4192825112108	chr6	113920604	113980541	59938	-	intron:159371	uc009dhp.2	11941	mm10_genes_introns
chr6	113934681	113934681	1	+	9.85357112154733e-13	-28.4192825112108	chr6	113920604	113980541	59938	-	intron:159394	uc009dhq.2	11941	mm10_genes_introns
chr10	67083815	67083815	1	+	6.2732871528772e-14	-28.4313725490196	chr10	67063072	67096789	33718	-	intron:257359	uc007flq.2	28193	mm10_genes_introns
chr10	67083815	67083815	1	+	6.2732871528772e-14	-28.4313725490196	chr10	67063072	67096789	33718	-	intron:257367	uc011xfn.2	28193	mm10_genes_introns
chr17	40787370	40787370	1	-	0.00174829087087261	-28.4678254863589	chr17	40786256	40790586	4331	-	intron:392291	uc008coj.2	22024	mm10_genes_introns
chr17	40787370	40787370	1	-	0.00174829087087261	-28.4678254863589	chr17	40786256	40790586	4331	-	intron:392300	uc012atl.1	22024	mm10_genes_introns
chr17	40787370	40787370	1	-	0.00174829087087261	-28.4678254863589	chr17	40786256	40790586	4331	-	intron:392305	uc008cok.3	22024	mm10_genes_introns
chr11	114785144	114785144	1	+	0.00220228792805161	-28.4803671596124	chr11	114784917	114785434	518	+	intron:278145	uc007mfq.1	286942	mm10_genes_introns
chr4	128712017	128712017	1	-	2.57922205588939e-09	-28.5079365079365	chr4	128711145	128712058	914	+	intron:95072	uc008uvi.2	54383	mm10_genes_introns
chr4	128712017	128712017	1	-	2.57922205588939e-09	-28.5079365079365	chr4	128711145	128712058	914	+	intron:95087	uc008uvh.2	54383	mm10_genes_introns
chr4	128712017	128712017	1	-	2.57922205588939e-09	-28.5079365079365	chr4	128711145	128712058	914	+	intron:95096	uc008uvj.1	54383	mm10_genes_introns
chr1	104904302	104904302	1	+	5.81177043289418e-05	-28.5301344124873	chr1	104768899	104933956	165058	+	intron:7737	uc007cgc.1	23836	mm10_genes_introns
chr1	75237591	75237591	1	-	0.000626412197011505	-28.538961038961	chr1	75237565	75239279	1715	+	intron:5206	uc007bom.2	56812	mm10_genes_introns
chr1	75237591	75237591	1	-	0.000626412197011505	-28.538961038961	chr1	75237565	75239279	1715	+	intron:5215	uc007bon.2	56812	mm10_genes_introns
chr1	75237591	75237591	1	-	0.000626412197011505	-28.538961038961	chr1	75237565	75239279	1715	+	intron:5223	uc007boo.2	56812	mm10_genes_introns
chr1	75237591	75237591	1	-	0.000626412197011505	-28.538961038961	chr1	75237565	75239507	1943	+	intron:5232	uc007bop.2	56812	mm10_genes_introns
chr1	75237591	75237591	1	-	0.000626412197011505	-28.538961038961	chr1	75237565	75239279	1715	+	intron:5239	uc011wnm.1	56812	mm10_genes_introns
chr5	72933191	72933191	1	+	1.73929078381839e-05	-28.5427700208634	chr5	72915014	72941291	26278	+	intron:118388	uc008xsh.3	75991	mm10_genes_introns
chr5	72933191	72933191	1	+	1.73929078381839e-05	-28.5427700208634	chr5	72915014	72941291	26278	+	intron:118395	uc008xsj.3	75991	mm10_genes_introns
chr9	69460691	69460691	1	-	2.17447385568286e-10	-28.5469009328679	chr9	69453740	69464459	10720	+	intron:222984	uc009qng.1	12306	mm10_genes_introns
chr11	72355754	72355754	1	-	1.31537968835641e-12	-28.5472299721004	chr11	72355339	72357484	2146	-	intron:287519	uc033fxs.1	21689	mm10_genes_introns
chr11	72355754	72355754	1	-	1.31537968835641e-12	-28.5472299721004	chr11	72355339	72357484	2146	-	intron:287526	uc007jyt.2	21689	mm10_genes_introns
chr11	72355754	72355754	1	-	1.31537968835641e-12	-28.5472299721004	chr11	72355339	72357484	2146	-	intron:287533	uc033fxt.1	21689	mm10_genes_introns
chr11	72355754	72355754	1	-	1.31537968835641e-12	-28.5472299721004	chr11	72355339	72357484	2146	-	intron:287537	uc007jyu.2	21689	mm10_genes_introns
chr12	31267092	31267092	1	-	1.00601779923305e-05	-28.5553301780482	chr12	31266867	31269056	2190	+	intron:298684	uc007nhd.1	16777	mm10_genes_introns
chr12	31267092	31267092	1	-	1.00601779923305e-05	-28.5553301780482	chr12	31266867	31269056	2190	+	intron:298717	uc007nhe.1	16777	mm10_genes_introns
chr16	92644687	92644687	1	+	0.000213434960642187	-28.5634118967452	chr16	92644346	92668707	24362	-	intron:375243	uc007zzi.3	12394	mm10_genes_introns
chr16	92644687	92644687	1	+	0.000213434960642187	-28.5634118967452	chr16	92613761	92668707	54947	-	intron:375247	uc012ain.2	12394	mm10_genes_introns
chr16	92644687	92644687	1	+	0.000213434960642187	-28.5634118967452	chr16	92644346	92668707	24362	-	intron:375252	uc007zzj.3	12394	mm10_genes_introns
chr16	92644687	92644687	1	+	0.000213434960642187	-28.5634118967452	chr16	92613761	92668707	54947	-	intron:375258	uc007zzk.3	12394	mm10_genes_introns
chr14	28468420	28468420	1	+	6.23381973838046e-08	-28.5714285714286	chr14	28303011	28475602	172592	+	intron:329694	uc007sua.1	238988	mm10_genes_introns
chr14	28468420	28468420	1	+	6.23381973838046e-08	-28.5714285714286	chr14	28317315	28475602	158288	+	intron:329739	uc007suf.1	238988	mm10_genes_introns
chr10	89413489	89413489	1	-	7.11323086440797e-08	-28.5714285714286	chr10	89413183	89414167	985	-	intron:260913	uc033fru.1	237436	mm10_genes_introns
chr2	49660722	49660722	1	-	1.66503212320378e-12	-28.5714285714286	chr2	49619788	49671751	51964	+	intron:33080	uc008jpy.1	16574	mm10_genes_introns
chr7	128417276	128417276	1	-	0.000106369766915483	-28.5714285714286	chr7	128404478	128418065	13588	-	intron:192960	uc009jyw.1	67865	mm10_genes_introns
chr7	128417276	128417276	1	-	0.000106369766915483	-28.5714285714286	chr7	128404478	128418065	13588	-	intron:192962	uc009jyx.1	67865	mm10_genes_introns
chr17	31558316	31558316	1	+	0.000222445225238039	-28.5763293310463	chr17	31557792	31558684	893	+	intron:380150	uc008bvg.1	NA	mm10_genes_introns
chr1	166408835	166408835	1	-	6.14358077645056e-05	-28.5838445807771	chr1	166408533	166408997	465	-	intron:25455	uc007dkp.3	71592	mm10_genes_introns
chr1	166408835	166408835	1	-	6.14358077645056e-05	-28.5838445807771	chr1	166408533	166409706	1174	-	intron:25460	uc011wvk.2	71592	mm10_genes_introns
chr1	166408835	166408835	1	-	6.14358077645056e-05	-28.5838445807771	chr1	166408533	166409706	1174	-	intron:25463	uc007dko.2	71592	mm10_genes_introns
chr1	188675653	188675653	1	-	6.77963892635591e-08	-28.5845771144279	chr1	188654723	188678249	23527	+	intron:13308	uc007eaf.1	22283	mm10_genes_introns
chr1	188675653	188675653	1	-	6.77963892635591e-08	-28.5845771144279	chr1	188654723	188678249	23527	+	intron:13354	uc007eag.1	22283	mm10_genes_introns
chr5	72933212	72933212	1	+	1.54421940819221e-05	-28.5998672859987	chr5	72915014	72941291	26278	+	intron:118388	uc008xsh.3	75991	mm10_genes_introns
chr5	72933212	72933212	1	+	1.54421940819221e-05	-28.5998672859987	chr5	72915014	72941291	26278	+	intron:118395	uc008xsj.3	75991	mm10_genes_introns
chr17	87640607	87640607	1	-	1.60650769139053e-10	-28.6224843858432	chr17	87640529	87641433	905	+	intron:386203	uc008duy.1	17075	mm10_genes_introns
chr8	125235948	125235948	1	-	0.000672397834079885	-28.6326985760851	chr8	125233058	125250947	17890	+	intron:207317	uc012gnb.1	244667	mm10_genes_introns
chr8	125235948	125235948	1	-	0.000672397834079885	-28.6326985760851	chr8	125233058	125250947	17890	+	intron:207328	uc009nyc.1	244667	mm10_genes_introns
chr8	125235948	125235948	1	-	0.000672397834079885	-28.6326985760851	chr8	125233058	125250947	17890	+	intron:207339	uc009nyd.1	244667	mm10_genes_introns
chr16	92459367	92459367	1	-	3.67780332904114e-05	-28.6344219374397	chr16	92397437	92465832	68396	-	intron:375240	uc007zze.2	54720	mm10_genes_introns
chr10	79735421	79735421	1	-	1.63154553105307e-07	-28.6503387180823	chr10	79697326	80369543	672218	-	intron:258885	uc029qzy.1	100568459	mm10_genes_introns
chr11	77827513	77827513	1	+	3.02381834082563e-07	-28.6538461538462	chr11	77825184	77827535	2352	+	intron:272288	uc007khg.2	360013	mm10_genes_introns
chr11	77827513	77827513	1	+	3.02381834082563e-07	-28.6538461538462	chr11	77825184	77827535	2352	+	intron:272328	uc011xzx.2	360013	mm10_genes_introns
chr11	77827513	77827513	1	+	3.02381834082563e-07	-28.6538461538462	chr11	77825184	77827535	2352	+	intron:272368	uc011xzy.2	360013	mm10_genes_introns
chr11	77827513	77827513	1	+	3.02381834082563e-07	-28.6538461538462	chr11	77825184	77827535	2352	+	intron:272407	uc007khh.2	360013	mm10_genes_introns
chr11	77827513	77827513	1	+	3.02381834082563e-07	-28.6538461538462	chr11	77825184	77827535	2352	+	intron:272429	uc007khi.2	360013	mm10_genes_introns
chr11	77827513	77827513	1	+	3.02381834082563e-07	-28.6538461538462	chr11	77825184	77827535	2352	+	intron:272467	uc007khj.2	360013	mm10_genes_introns
chr11	69997924	69997924	1	+	0.000143271769790784	-28.6887254901961	chr11	69997839	69998300	462	+	intron:270170	uc007jth.3	78246	mm10_genes_introns
chr11	69997924	69997924	1	+	0.000143271769790784	-28.6887254901961	chr11	69997839	69998501	663	+	intron:270174	uc007jti.3	78246	mm10_genes_introns
chr11	69997924	69997924	1	+	0.000143271769790784	-28.6887254901961	chr11	69997839	69998300	462	+	intron:270178	uc007jtj.3	78246	mm10_genes_introns
chr11	69997924	69997924	1	+	0.000143271769790784	-28.6887254901961	chr11	69997839	69998300	462	+	intron:270181	uc007jtk.2	78246	mm10_genes_introns
chr11	109537229	109537229	1	-	4.19435526842128e-08	-28.7057090877588	chr11	109535338	109548013	12676	+	intron:277914	uc007mcn.1	74008	mm10_genes_introns
chr17	25595104	25595104	1	-	1.09829200499823e-08	-28.735632183908	chr17	25588743	25612295	23553	+	intron:378581	uc008bbd.2	76483	mm10_genes_introns
chr17	25595104	25595104	1	-	1.09829200499823e-08	-28.735632183908	chr17	25579380	25612295	32916	+	intron:378584	uc008bbf.3	76483	mm10_genes_introns
chr17	25595104	25595104	1	-	1.09829200499823e-08	-28.735632183908	chr17	25585853	25612295	26443	+	intron:378593	uc033hbw.1	76483	mm10_genes_introns
chr17	25595104	25595104	1	-	1.09829200499823e-08	-28.735632183908	chr17	25588687	25612295	23609	+	intron:378603	uc033hbx.1	76483	mm10_genes_introns
chr4	32562334	32562334	1	+	1.98944851242432e-05	-28.7432286023835	chr4	32562010	32563062	1053	-	intron:100792	uc008set.2	414068	mm10_genes_introns
chr4	32562334	32562334	1	+	1.98944851242432e-05	-28.7432286023835	chr4	32562010	32562515	506	-	intron:100795	uc008seu.1	414068	mm10_genes_introns
chr10	62405618	62405618	1	-	2.91535066645719e-07	-28.75	chr10	62405609	62408614	3006	-	intron:257057	uc007fhc.1	216019	mm10_genes_introns
chr9	37076766	37076766	1	+	1.99353923672801e-06	-28.7518451697556	chr9	36987273	37083206	95934	-	intron:232290	uc009oue.3	208076	mm10_genes_introns
chr9	37076766	37076766	1	+	1.99353923672801e-06	-28.7518451697556	chr9	36968487	37083206	114720	-	intron:232301	uc009ouf.3	208076	mm10_genes_introns
chr9	37076766	37076766	1	+	1.99353923672801e-06	-28.7518451697556	chr9	36987273	37083206	95934	-	intron:232307	uc009oug.2	208076	mm10_genes_introns
chr9	37076766	37076766	1	+	1.99353923672801e-06	-28.7518451697556	chr9	36987273	37083206	95934	-	intron:232312	uc009ouh.2	208076	mm10_genes_introns
chr15	76669203	76669203	1	-	0.00724039799368467	-28.7651230705048	chr15	76669141	76669228	88	-	intron:356846	uc007wlm.2	14106	mm10_genes_introns
chr7	127611131	127611131	1	-	4.37560308860982e-05	-28.7811007790902	chr7	127608835	127612666	3832	-	intron:192830	uc009jwg.1	320683	mm10_genes_introns
chr11	115102852	115102852	1	-	3.61204907269486e-05	-28.7851037851038	chr11	115091933	115146541	54609	+	intron:278181	uc007mgl.2	58222	mm10_genes_introns
chr14	122230815	122230815	1	+	1.86904107047938e-08	-28.813599338921	chr14	122230190	122233455	3266	-	intron:344193	uc007vay.2	68245	mm10_genes_introns
chr14	122230815	122230815	1	+	1.86904107047938e-08	-28.813599338921	chr14	122181782	122311243	129462	+	intron:335106	uc007vax.2	69634	mm10_genes_introns
chr8	20888936	20888936	1	-	1.20613011644229e-09	-28.822629969419	chr8	20876553	20888975	12423	+	intron:197165	uc009oai.1	654455	mm10_genes_introns
chr8	20888929	20888929	1	-	6.17268224404253e-07	-28.8383838383838	chr8	20876553	20888975	12423	+	intron:197165	uc009oai.1	654455	mm10_genes_introns
chr9	98377682	98377682	1	-	7.41940065319721e-07	-28.8461538461538	chr9	98354165	98399455	45291	+	intron:225275	uc009rdh.1	74080	mm10_genes_introns
chr9	98377682	98377682	1	-	7.41940065319721e-07	-28.8461538461538	chr9	98296981	98399455	102475	+	intron:225278	uc012gys.1	74080	mm10_genes_introns
chr9	98377682	98377682	1	-	7.41940065319721e-07	-28.8461538461538	chr9	98354165	98399455	45291	+	intron:225282	uc009rdi.1	74080	mm10_genes_introns
chr4	132508734	132508734	1	+	0.000176377789594292	-28.8461538461538	chr4	132502629	132510063	7435	-	intron:108692	uc008vbj.1	230784	mm10_genes_introns
chr14	122230775	122230775	1	+	3.30943957643158e-07	-28.8557331941743	chr14	122230190	122233455	3266	-	intron:344193	uc007vay.2	68245	mm10_genes_introns
chr14	122230775	122230775	1	+	3.30943957643158e-07	-28.8557331941743	chr14	122181782	122311243	129462	+	intron:335106	uc007vax.2	69634	mm10_genes_introns
chr7	127969222	127969222	1	-	0.00371739337876567	-28.858024691358	chr7	127967578	127969561	1984	+	intron:176458	uc009jxn.1	233908	mm10_genes_introns
chr7	127969222	127969222	1	-	0.00371739337876567	-28.858024691358	chr7	127967578	127969561	1984	+	intron:176463	uc009jxo.1	233908	mm10_genes_introns
chr7	127969222	127969222	1	-	0.00371739337876567	-28.858024691358	chr7	127967578	127969561	1984	+	intron:176477	uc009jxp.1	233908	mm10_genes_introns
chr7	127969222	127969222	1	-	0.00371739337876567	-28.858024691358	chr7	127967578	127969561	1984	+	intron:176491	uc009jxq.1	233908	mm10_genes_introns
chr3	131982753	131982753	1	+	0.000435628794026249	-28.8812067881835	chr3	131974323	131984948	10626	+	intron:74795	uc008rjv.1	NA	mm10_genes_introns
chr3	131982766	131982766	1	+	0.000435628794026249	-28.8812067881835	chr3	131974323	131984948	10626	+	intron:74795	uc008rjv.1	NA	mm10_genes_introns
chr10	90874720	90874720	1	+	3.62916201952107e-13	-28.8888888888889	chr10	90680920	90895098	214179	+	intron:250318	uc033frv.1	77531	mm10_genes_introns
chr10	90874720	90874720	1	+	3.62916201952107e-13	-28.8888888888889	chr10	90680920	90895098	214179	+	intron:250329	uc033frw.1	77531	mm10_genes_introns
chr10	90874720	90874720	1	+	3.62916201952107e-13	-28.8888888888889	chr10	90680920	90895098	214179	+	intron:250339	uc007gta.2	77531	mm10_genes_introns
chr10	90874720	90874720	1	+	3.62916201952107e-13	-28.8888888888889	chr10	90680920	90895098	214179	+	intron:250345	uc033frx.1	77531	mm10_genes_introns
chr10	90874720	90874720	1	+	3.62916201952107e-13	-28.8888888888889	chr10	90680920	90895098	214179	+	intron:250356	uc033fry.1	77531	mm10_genes_introns
chr10	90874720	90874720	1	+	3.62916201952107e-13	-28.8888888888889	chr10	90680920	90895098	214179	+	intron:250366	uc033frz.1	77531	mm10_genes_introns
chr10	90874720	90874720	1	+	3.62916201952107e-13	-28.8888888888889	chr10	90680920	90895098	214179	+	intron:250375	uc033fsa.1	77531	mm10_genes_introns
chr10	90874720	90874720	1	+	3.62916201952107e-13	-28.8888888888889	chr10	90680920	90895098	214179	+	intron:250387	uc033fsb.1	77531	mm10_genes_introns
chr10	90874720	90874720	1	+	3.62916201952107e-13	-28.8888888888889	chr10	90680920	90895098	214179	+	intron:250398	uc033fsc.1	77531	mm10_genes_introns
chr10	90874720	90874720	1	+	3.62916201952107e-13	-28.8888888888889	chr10	90680920	90895098	214179	+	intron:250408	uc033fsd.1	77531	mm10_genes_introns
chr10	90874720	90874720	1	+	3.62916201952107e-13	-28.8888888888889	chr10	90830098	90895098	65001	+	intron:250417	uc007gtd.1	77531	mm10_genes_introns
chr4	141003131	141003131	1	+	3.08775252205562e-09	-28.8888888888889	chr4	141003020	141003150	131	+	intron:97694	uc012dnx.1	74772	mm10_genes_introns
chr4	141003131	141003131	1	+	3.08775252205562e-09	-28.8888888888889	chr4	141003020	141003150	131	+	intron:97717	uc008vnn.2	74772	mm10_genes_introns
chr4	141003131	141003131	1	+	3.08775252205562e-09	-28.8888888888889	chr4	141003020	141003150	131	+	intron:97745	uc008vno.2	74772	mm10_genes_introns
chr15	82083518	82083518	1	-	7.02294518516945e-06	-28.9003759398496	chr15	82083189	82084813	1625	+	intron:349316	uc011zwp.1	74369	mm10_genes_introns
chr15	82083518	82083518	1	-	7.02294518516945e-06	-28.9003759398496	chr15	82083189	82084813	1625	+	intron:349340	uc057bgu.1	74369	mm10_genes_introns
chr15	82083518	82083518	1	-	7.02294518516945e-06	-28.9003759398496	chr15	82083189	82084813	1625	+	intron:349363	uc007wyd.2	74369	mm10_genes_introns
chr15	82083518	82083518	1	-	7.02294518516945e-06	-28.9003759398496	chr15	82083189	82084813	1625	+	intron:349386	uc011zwq.1	74369	mm10_genes_introns
chr9	50697169	50697169	1	+	8.72750695824656e-09	-28.9318686135386	chr9	50695584	50698557	2974	-	intron:234018	uc009pkb.1	330938	mm10_genes_introns
chr9	50697169	50697169	1	+	8.72750695824656e-09	-28.9318686135386	chr9	50695584	50701919	6336	-	intron:234033	uc009pkc.2	330938	mm10_genes_introns
chr9	50697169	50697169	1	+	8.72750695824656e-09	-28.9318686135386	chr9	50695584	50701919	6336	-	intron:234052	uc009pkd.1	330938	mm10_genes_introns
chr9	50697169	50697169	1	+	8.72750695824656e-09	-28.9318686135386	chr9	50695584	50701919	6336	-	intron:234069	uc009pkf.2	330938	mm10_genes_introns
chr9	64445160	64445160	1	+	3.73101707819771e-05	-28.9393939393939	chr9	64385829	64501522	115694	+	intron:222072	uc009qby.2	214058	mm10_genes_introns
chr9	64445160	64445160	1	+	3.73101707819771e-05	-28.9393939393939	chr9	64385829	64501522	115694	+	intron:222079	uc012gvd.2	214058	mm10_genes_introns
chr9	64445160	64445160	1	+	3.73101707819771e-05	-28.9393939393939	chr9	64385829	64501522	115694	+	intron:222099	uc009qbz.2	214058	mm10_genes_introns
chr9	64445160	64445160	1	+	3.73101707819771e-05	-28.9393939393939	chr9	64385829	64501522	115694	+	intron:222121	uc009qca.2	214058	mm10_genes_introns
chr9	64445160	64445160	1	+	3.73101707819771e-05	-28.9393939393939	chr9	64385829	64501522	115694	+	intron:222145	uc012gve.1	214058	mm10_genes_introns
chr7	19660206	19660206	1	-	3.29238531419332e-07	-28.9473684210526	chr7	19655831	19664933	9103	-	intron:181322	uc009fmq.1	56457	mm10_genes_introns
chr7	19660206	19660206	1	-	3.29238531419332e-07	-28.9473684210526	chr7	19655831	19662144	6314	-	intron:181324	uc009fmr.1	56457	mm10_genes_introns
chr11	97648451	97648451	1	-	1.23058905981724e-07	-28.9473684210526	chr11	97646522	97660197	13676	-	intron:290701	uc007leh.1	NA	mm10_genes_introns
chr4	104970143	104970143	1	-	3.13328398168889e-10	-28.9503026441542	chr4	104950887	104978985	28099	+	intron:91941	uc008tyc.2	242594	mm10_genes_introns
chr4	104970143	104970143	1	-	3.13328398168889e-10	-28.9503026441542	chr4	104950887	104978985	28099	+	intron:91960	uc012dhw.1	242594	mm10_genes_introns
chr4	104970143	104970143	1	-	3.13328398168889e-10	-28.9503026441542	chr4	104959845	104978985	19141	+	intron:91981	uc012dhx.1	242594	mm10_genes_introns
chr4	104970143	104970143	1	-	3.13328398168889e-10	-28.9503026441542	chr4	104950887	104978985	28099	+	intron:92000	uc012dhy.1	242594	mm10_genes_introns
chr4	133013912	133013912	1	-	1.65902533021808e-05	-28.9619319134664	chr4	133012288	133055012	42725	+	intron:95957	uc008vcc.1	230793	mm10_genes_introns
chr4	133013912	133013912	1	-	1.65902533021808e-05	-28.9619319134664	chr4	133012288	133055012	42725	+	intron:95962	uc008vcd.1	230793	mm10_genes_introns
chr4	133013912	133013912	1	-	1.65902533021808e-05	-28.9619319134664	chr4	133012288	133055012	42725	+	intron:95968	uc008vce.1	230793	mm10_genes_introns
chr17	56829362	56829362	1	+	7.6631278796706e-07	-28.9678675754625	chr17	56808326	56830882	22557	-	intron:394401	uc008ddf.2	19725	mm10_genes_introns
chr17	56829362	56829362	1	+	7.6631278796706e-07	-28.9678675754625	chr17	56808326	56830882	22557	-	intron:394418	uc008ddg.2	19725	mm10_genes_introns
chr17	56829362	56829362	1	+	7.6631278796706e-07	-28.9678675754625	chr17	56808326	56830882	22557	-	intron:394422	uc008ddh.2	19725	mm10_genes_introns
chr4	142688529	142688529	1	+	1.89788042701553e-07	-28.9706725009116	chr4	142598687	142830495	231809	-	intron:110393	uc008vpy.1	NA	mm10_genes_introns
chr15	10696005	10696005	1	+	1.15721321378245e-11	-28.9760222402409	chr15	10690453	10713345	22893	-	intron:352767	uc007vgl.1	75646	mm10_genes_introns
chr15	10696005	10696005	1	+	1.15721321378245e-11	-28.9760222402409	chr15	10690453	10713993	23541	-	intron:352783	uc007vgm.1	75646	mm10_genes_introns
chr15	10696005	10696005	1	+	1.15721321378245e-11	-28.9760222402409	chr15	10690453	10714522	24070	-	intron:352800	uc007vgn.2	75646	mm10_genes_introns
chr15	10696005	10696005	1	+	1.15721321378245e-11	-28.9760222402409	chr15	10690453	10714522	24070	-	intron:352805	uc007vgo.2	75646	mm10_genes_introns
chr1	167283163	167283163	1	+	2.57074993638583e-05	-28.9769003931848	chr1	167237649	167284775	47127	-	intron:25502	uc007dku.2	80914	mm10_genes_introns
chr3	84952554	84952554	1	-	2.64194149305405e-06	-28.97830565992	chr3	84540623	85785217	1244595	-	intron:79610	uc008pqg.3	99889	mm10_genes_introns
chr3	84952554	84952554	1	-	2.64194149305405e-06	-28.97830565992	chr3	84904080	84954874	50795	+	intron:69106	uc008pqk.2	50754	mm10_genes_introns
chr3	84952554	84952554	1	-	2.64194149305405e-06	-28.97830565992	chr3	84904080	84954874	50795	+	intron:69118	uc008pqn.2	50754	mm10_genes_introns
chr1	79760280	79760280	1	-	0.00208723254930098	-28.9850560398506	chr1	79740130	79761563	21434	-	intron:19056	uc007bqu.2	69368	mm10_genes_introns
chr1	79760280	79760280	1	-	0.00208723254930098	-28.9850560398506	chr1	79740130	79761563	21434	-	intron:19063	uc007bqw.2	69368	mm10_genes_introns
chr12	87155628	87155628	1	+	0.000211742789843611	-28.9880952380952	chr12	87155570	87157892	2323	+	intron:302973	uc007oil.1	14874	mm10_genes_introns
chr12	87155628	87155628	1	+	0.000211742789843611	-28.9880952380952	chr12	87147845	87157892	10048	+	intron:302981	uc007oim.2	14874	mm10_genes_introns
chr12	87155628	87155628	1	+	0.000211742789843611	-28.9880952380952	chr12	87147845	87157892	10048	+	intron:302989	uc029rui.1	14874	mm10_genes_introns
chr11	102468296	102468296	1	+	6.08597126947015e-07	-28.9920159680639	chr11	102467902	102469524	1623	-	intron:292664	uc007lrx.2	16399	mm10_genes_introns
chr11	102468296	102468296	1	+	6.08597126947015e-07	-28.9920159680639	chr11	102467902	102469524	1623	-	intron:292692	uc007lry.2	16399	mm10_genes_introns
chr15	18203550	18203550	1	+	3.57680823961572e-08	-28.9984709480122	chr15	18165987	18259738	93752	-	intron:352934	uc007vih.1	70886	mm10_genes_introns
chr13	48498485	48498485	1	-	0.000356339566875195	-29.0068829891839	chr13	48498419	48498779	361	-	intron:321547	uc011yza.1	67911	mm10_genes_introns
chr13	48498485	48498485	1	-	0.000356339566875195	-29.0068829891839	chr13	48498419	48498779	361	-	intron:321552	uc007qif.2	67911	mm10_genes_introns
chr13	48498485	48498485	1	-	0.000356339566875195	-29.0068829891839	chr13	48498419	48498779	361	-	intron:321556	uc007qig.2	67911	mm10_genes_introns
chr13	48498485	48498485	1	-	0.000356339566875195	-29.0068829891839	chr13	48498419	48498779	361	-	intron:321559	uc057bdh.1	67911	mm10_genes_introns
chr14	39182740	39182740	1	+	0.000177632477253232	-29.0251311792323	chr14	39012099	39471971	459873	-	intron:338388	uc007tbz.2	18183	mm10_genes_introns
chr14	39182740	39182740	1	+	0.000177632477253232	-29.0251311792323	chr14	39012099	39471971	459873	-	intron:338397	uc011zjc.1	18183	mm10_genes_introns
chr14	39182740	39182740	1	+	0.000177632477253232	-29.0251311792323	chr14	39012099	39471971	459873	-	intron:338405	uc011zjd.1	18183	mm10_genes_introns
chr14	39182740	39182740	1	+	0.000177632477253232	-29.0251311792323	chr14	39012099	39471971	459873	-	intron:338406	uc007tca.1	18183	mm10_genes_introns
chr10	122814942	122814942	1	+	2.63493910291121e-06	-29.0463692038495	chr10	122811560	122857061	45502	+	intron:252077	uc007hgf.2	319468	mm10_genes_introns
chr10	122814942	122814942	1	+	2.63493910291121e-06	-29.0463692038495	chr10	122811560	122857061	45502	+	intron:252082	uc007hgg.2	319468	mm10_genes_introns
chr10	122814942	122814942	1	+	2.63493910291121e-06	-29.0463692038495	chr10	122811560	122857061	45502	+	intron:252090	uc007hgh.2	319468	mm10_genes_introns
chr6	17169216	17169216	1	-	5.04044495403701e-17	-29.0475034884426	chr6	17087244	17171370	84127	-	intron:153655	uc009azj.1	NA	mm10_genes_introns
chrX	99043488	99043488	1	+	0.00324256064782054	-29.047619047619	chrX	99042795	99060727	17933	+	intron:426407	uc009tvg.2	236920	mm10_genes_introns
chr16	48409852	48409852	1	-	0.0085687747868228	-29.0659340659341	chr16	48401674	48412231	10558	-	intron:373533	uc007zjo.1	433023	mm10_genes_introns
chr6	50378766	50378766	1	-	0.000424420268967435	-29.0733992712129	chr6	50370359	50382789	12431	-	intron:155764	uc009bwy.2	71720	mm10_genes_introns
chr6	50378766	50378766	1	-	0.000424420268967435	-29.0733992712129	chr6	50370359	50428328	57970	-	intron:155784	uc009bwz.2	71720	mm10_genes_introns
chr6	50378766	50378766	1	-	0.000424420268967435	-29.0733992712129	chr6	50370359	50382789	12431	-	intron:155804	uc009bxa.1	71720	mm10_genes_introns
chr6	50378766	50378766	1	-	0.000424420268967435	-29.0733992712129	chr6	50370359	50428328	57970	-	intron:155812	uc009bxb.1	71720	mm10_genes_introns
chr8	74595520	74595520	1	+	4.86802266313754e-07	-29.0827922077922	chr8	74595131	74601162	6032	-	intron:212199	uc009mgu.1	NA	mm10_genes_introns
chr1	71055685	71055685	1	-	0.00115623851270932	-29.0909090909091	chr1	71053722	71065478	11757	-	intron:17759	uc007bjm.2	12021	mm10_genes_introns
chr12	100112092	100112092	1	+	0.000427872667068539	-29.1133557800224	chr12	100110212	100112330	2119	+	intron:303363	uc007osn.2	19179	mm10_genes_introns
chr15	7315980	7315980	1	-	6.38462503491494e-07	-29.1139240506329	chr15	7305220	7316398	11179	-	intron:352388	uc007vea.2	268780	mm10_genes_introns
chr15	7315980	7315980	1	-	6.38462503491494e-07	-29.1139240506329	chr15	7305220	7316398	11179	-	intron:352410	uc007veb.2	268780	mm10_genes_introns
chr15	7315980	7315980	1	-	6.38462503491494e-07	-29.1139240506329	chr15	7305220	7316398	11179	-	intron:352432	uc007vec.2	268780	mm10_genes_introns
chr15	7315980	7315980	1	-	6.38462503491494e-07	-29.1139240506329	chr15	7305220	7316398	11179	-	intron:352447	uc007ved.2	268780	mm10_genes_introns
chr10	22141029	22141029	1	-	2.19463727984165e-07	-29.1187739463602	chr10	22114349	22148488	34140	-	intron:254762	uc029qwb.1	319887	mm10_genes_introns
chr13	6646450	6646450	1	+	3.54401095397808e-07	-29.1210785584651	chr13	6635999	6648570	12572	-	intron:319340	uc007pjz.2	56421	mm10_genes_introns
chr13	6646450	6646450	1	+	3.54401095397808e-07	-29.1210785584651	chr13	6635999	6648570	12572	-	intron:319361	uc007pka.2	56421	mm10_genes_introns
chr13	6646450	6646450	1	+	3.54401095397808e-07	-29.1210785584651	chr13	6635999	6648570	12572	-	intron:319373	uc007pkc.2	56421	mm10_genes_introns
chr13	6646450	6646450	1	+	3.54401095397808e-07	-29.1210785584651	chr13	6635999	6648570	12572	-	intron:319379	uc007pkd.2	56421	mm10_genes_introns
chr9	44327853	44327853	1	-	2.20904396587645e-05	-29.1278963692757	chr9	44327673	44327952	280	+	intron:219714	uc009pcv.1	13478	mm10_genes_introns
chr9	44327853	44327853	1	-	2.20904396587645e-05	-29.1278963692757	chr9	44327673	44327952	280	+	intron:219717	uc009pcw.1	13478	mm10_genes_introns
chr9	44327853	44327853	1	-	2.20904396587645e-05	-29.1278963692757	chr9	44327206	44327952	747	+	intron:219724	uc009pcx.1	13478	mm10_genes_introns
chr8	112589271	112589271	1	-	1.24962569455224e-05	-29.1481687014428	chr8	112570226	112616397	46172	+	intron:205892	uc009nnj.1	170571	mm10_genes_introns
chr8	112589271	112589271	1	-	1.24962569455224e-05	-29.1481687014428	chr8	112570226	112616397	46172	+	intron:205912	uc009nnk.1	170571	mm10_genes_introns
chr8	112589271	112589271	1	-	1.24962569455224e-05	-29.1481687014428	chr8	112570226	112616397	46172	+	intron:205935	uc012glb.1	170571	mm10_genes_introns
chr5	140885114	140885114	1	+	0.00272967420731037	-29.155585106383	chr5	140883771	140885477	1707	-	intron:141296	uc012egd.1	108723	mm10_genes_introns
chr5	140885114	140885114	1	+	0.00272967420731037	-29.155585106383	chr5	140883771	140885477	1707	-	intron:141309	uc009aik.2	108723	mm10_genes_introns
chr12	82717067	82717067	1	+	0.000377083657007177	-29.1609589041096	chr12	82651913	82985294	333382	+	intron:302140	uc007oda.3	50779	mm10_genes_introns
chr12	82717067	82717067	1	+	0.000377083657007177	-29.1609589041096	chr12	82651913	82985294	333382	+	intron:302156	uc057bby.1	50779	mm10_genes_introns
chr12	82717067	82717067	1	+	0.000377083657007177	-29.1609589041096	chr12	82651913	82985294	333382	+	intron:302173	uc007odb.3	50779	mm10_genes_introns
chr10	63117881	63117881	1	-	1.46424340684351e-05	-29.1847237269772	chr10	63117027	63118420	1394	-	intron:257305	uc007fjx.2	68802	mm10_genes_introns
chr10	63117881	63117881	1	-	1.46424340684351e-05	-29.1847237269772	chr10	63117027	63118420	1394	-	intron:257308	uc007fjy.2	68802	mm10_genes_introns
chr7	118986993	118986993	1	-	2.71281705563256e-08	-29.1963214714114	chr7	118984646	118995039	10394	-	intron:191482	uc009jkx.2	64297	mm10_genes_introns
chr7	118986993	118986993	1	-	2.71281705563256e-08	-29.1963214714114	chr7	118984646	118995039	10394	-	intron:191485	uc012fst.1	64297	mm10_genes_introns
chr17	78519642	78519642	1	+	9.01706981940664e-05	-29.2047853624208	chr17	78508326	78534614	26289	+	intron:385555	uc008dox.2	74199	mm10_genes_introns
chr17	78519642	78519642	1	+	9.01706981940664e-05	-29.2047853624208	chr17	78508326	78534614	26289	+	intron:385568	uc012axj.1	74199	mm10_genes_introns
chr6	120720526	120720526	1	-	4.62075909827209e-08	-29.2134831460674	chr6	120666708	120720867	54160	+	intron:150780	uc009dno.2	330409	mm10_genes_introns
chr1	74069399	74069399	1	+	2.88130246078501e-10	-29.2179681790071	chr1	74068647	74079198	10552	-	intron:18330	uc007blg.3	21961	mm10_genes_introns
chr1	74069399	74069399	1	+	2.88130246078501e-10	-29.2179681790071	chr1	74068647	74079198	10552	-	intron:18364	uc011wmx.2	21961	mm10_genes_introns
chr4	65614378	65614378	1	-	7.70489321960118e-06	-29.2213995700979	chr4	65581806	65644697	62892	-	intron:103537	uc008thn.1	56079	mm10_genes_introns
chr4	65614378	65614378	1	-	7.70489321960118e-06	-29.2213995700979	chr4	65581806	65644697	62892	-	intron:103559	uc008tho.1	56079	mm10_genes_introns
chr4	65614378	65614378	1	-	7.70489321960118e-06	-29.2213995700979	chr4	65581806	65644697	62892	-	intron:103580	uc008thp.1	56079	mm10_genes_introns
chr7	65646211	65646211	1	+	5.87405956501503e-05	-29.2378878606423	chr7	65645215	65646252	1038	+	intron:170394	uc009hgr.2	272396	mm10_genes_introns
chr7	65646211	65646211	1	+	5.87405956501503e-05	-29.2378878606423	chr7	65645215	65646252	1038	+	intron:170406	uc009hgs.2	272396	mm10_genes_introns
chr14	79035981	79035981	1	-	1.74273401749762e-09	-29.2517006802721	chr14	79026078	79038124	12047	+	intron:334285	uc007usp.2	219189	mm10_genes_introns
chr14	79035981	79035981	1	-	1.74273401749762e-09	-29.2517006802721	chr14	79026078	79038124	12047	+	intron:334310	uc007usq.2	219189	mm10_genes_introns
chr5	76233064	76233064	1	+	0.000123427113998203	-29.2551398719245	chr5	76231549	76235765	4217	-	intron:132894	uc008xuq.3	12753	mm10_genes_introns
chr5	76233064	76233064	1	+	0.000123427113998203	-29.2551398719245	chr5	76231549	76235765	4217	-	intron:132915	uc008xur.2	12753	mm10_genes_introns
chr5	76233064	76233064	1	+	0.000123427113998203	-29.2551398719245	chr5	76231549	76235765	4217	-	intron:132937	uc008xus.2	12753	mm10_genes_introns
chr5	76233064	76233064	1	+	0.000123427113998203	-29.2551398719245	chr5	76231549	76236281	4733	-	intron:132957	uc012dxl.1	12753	mm10_genes_introns
chr17	46152477	46152477	1	+	0.000140943190483785	-29.2795232936078	chr17	46148285	46152778	4494	-	intron:392757	uc008cru.2	66591	mm10_genes_introns
chr9	21338377	21338377	1	+	4.0998029536201e-05	-29.2959219240153	chr9	21320852	21338440	17589	+	intron:217857	uc009okz.2	68682	mm10_genes_introns
chr9	21338377	21338377	1	+	4.0998029536201e-05	-29.2959219240153	chr9	21320852	21338440	17589	+	intron:217878	uc012gpf.1	68682	mm10_genes_introns
chr9	21338377	21338377	1	+	4.0998029536201e-05	-29.2959219240153	chr9	21337963	21338440	478	+	intron:217899	uc009ola.2	68682	mm10_genes_introns
chr14	124030094	124030094	1	+	4.06923537634059e-08	-29.2990830297701	chr14	123983968	124132462	148495	-	intron:344416	uc007vbv.2	14169	mm10_genes_introns
chr14	124030094	124030094	1	+	4.06923537634059e-08	-29.2990830297701	chr14	123983968	124132462	148495	-	intron:344420	uc007vbw.2	14169	mm10_genes_introns
chr14	124030094	124030094	1	+	4.06923537634059e-08	-29.2990830297701	chr14	123983968	124132462	148495	-	intron:344424	uc011zqr.1	14169	mm10_genes_introns
chr13	29957823	29957823	1	-	1.52352875246317e-05	-29.3042255407487	chr13	29920226	29984127	63902	-	intron:320687	uc007pys.2	13557	mm10_genes_introns
chr13	29957823	29957823	1	-	1.52352875246317e-05	-29.3042255407487	chr13	29920226	29985299	65074	-	intron:320693	uc007pyq.2	13557	mm10_genes_introns
chr13	29957823	29957823	1	-	1.52352875246317e-05	-29.3042255407487	chr13	29920226	29984127	63902	-	intron:320696	uc007pyr.2	13557	mm10_genes_introns
chr19	47955531	47955531	1	+	5.19631884829978e-06	-29.3148880105402	chr19	47955453	47958119	2667	+	intron:413471	uc008hvw.1	381229	mm10_genes_introns
chr1	106983796	106983796	1	+	0.00035246773189095	-29.3213828425096	chr1	106982870	106995788	12919	+	intron:7988	uc007chf.1	241196	mm10_genes_introns
chr1	106983796	106983796	1	+	0.00035246773189095	-29.3213828425096	chr1	106982870	106994052	11183	+	intron:7995	uc011wqd.1	241196	mm10_genes_introns
chr4	138456209	138456209	1	-	3.68653878928707e-05	-29.3235133660665	chr4	138455352	138456717	1366	+	intron:97217	uc008vkz.2	66259	mm10_genes_introns
chr10	32196867	32196867	1	-	5.87874384253528e-10	-29.3333333333333	chr10	31951320	32329764	378445	-	intron:255446	uc007etw.2	432450	mm10_genes_introns
chr10	32196867	32196867	1	-	5.87874384253528e-10	-29.3333333333333	chr10	31951320	32329764	378445	-	intron:255452	uc007etx.1	432450	mm10_genes_introns
chr10	32196867	32196867	1	-	5.87874384253528e-10	-29.3333333333333	chr10	31951320	32329764	378445	-	intron:255454	uc007ety.2	432450	mm10_genes_introns
chr6	144375324	144375324	1	-	4.26738832442779e-05	-29.3478260869565	chr6	144155224	144434424	279201	-	intron:163375	uc009eqn.1	20678	mm10_genes_introns
chr6	144375324	144375324	1	-	4.26738832442779e-05	-29.3478260869565	chr6	144155224	144434424	279201	-	intron:163394	uc009eqq.1	20678	mm10_genes_introns
chr4	147132594	147132594	1	-	2.37432323752227e-08	-29.3577981651376	chr4	147020001	147303962	283962	-	intron:110702	uc008vsq.1	NA	mm10_genes_introns
chr16	92772640	92772640	1	-	2.51607079891655e-07	-29.3577981651376	chr16	92695738	92825588	129851	-	intron:375255	uc007zzj.3	12394	mm10_genes_introns
chr16	92772640	92772640	1	-	2.51607079891655e-07	-29.3577981651376	chr16	92695738	92825588	129851	-	intron:375261	uc007zzk.3	12394	mm10_genes_introns
chr2	32587882	32587882	1	-	3.16296822239437e-06	-29.4077134986226	chr2	32587682	32589444	1763	+	intron:32152	uc008jfx.2	20448	mm10_genes_introns
chr2	32587882	32587882	1	-	3.16296822239437e-06	-29.4077134986226	chr2	32587682	32589444	1763	+	intron:32155	uc008jfy.2	20448	mm10_genes_introns
chr2	32587882	32587882	1	-	3.16296822239437e-06	-29.4077134986226	chr2	32587682	32589444	1763	+	intron:32159	uc008jfz.2	20448	mm10_genes_introns
chr12	99567557	99567557	1	-	1.48336708952858e-06	-29.4117647058823	chr12	99565273	99618795	53523	+	intron:303324	uc007orz.1	NA	mm10_genes_introns
chr11	109292916	109292916	1	+	1.93822393331717e-09	-29.4117647058823	chr11	109281546	109297937	16392	-	intron:293856	uc007mbx.1	19739	mm10_genes_introns
chr11	109292916	109292916	1	+	1.93822393331717e-09	-29.4117647058823	chr11	109250057	109297937	47881	-	intron:293866	uc011ygs.1	19739	mm10_genes_introns
chr11	109292916	109292916	1	+	1.93822393331717e-09	-29.4117647058823	chr11	109281546	109297937	16392	-	intron:293882	uc007mby.2	19739	mm10_genes_introns
chr11	109292916	109292916	1	+	1.93822393331717e-09	-29.4117647058823	chr11	109281546	109297937	16392	-	intron:293891	uc007mbz.1	19739	mm10_genes_introns
chr11	109292916	109292916	1	+	1.93822393331717e-09	-29.4117647058823	chr11	109281546	109304163	22618	-	intron:293900	uc007mca.1	19739	mm10_genes_introns
chr11	109292922	109292922	1	+	1.93822393331717e-09	-29.4117647058823	chr11	109281546	109297937	16392	-	intron:293856	uc007mbx.1	19739	mm10_genes_introns
chr11	109292922	109292922	1	+	1.93822393331717e-09	-29.4117647058823	chr11	109250057	109297937	47881	-	intron:293866	uc011ygs.1	19739	mm10_genes_introns
chr11	109292922	109292922	1	+	1.93822393331717e-09	-29.4117647058823	chr11	109281546	109297937	16392	-	intron:293882	uc007mby.2	19739	mm10_genes_introns
chr11	109292922	109292922	1	+	1.93822393331717e-09	-29.4117647058823	chr11	109281546	109297937	16392	-	intron:293891	uc007mbz.1	19739	mm10_genes_introns
chr11	109292922	109292922	1	+	1.93822393331717e-09	-29.4117647058823	chr11	109281546	109304163	22618	-	intron:293900	uc007mca.1	19739	mm10_genes_introns
chr17	56081178	56081178	1	+	7.05131474875233e-09	-29.4598765432099	chr17	56079827	56082099	2273	+	intron:383566	uc008dau.2	15193	mm10_genes_introns
chr17	56081178	56081178	1	+	7.05131474875233e-09	-29.4598765432099	chr17	56079827	56082099	2273	+	intron:383581	uc008dav.3	15193	mm10_genes_introns
chr17	56081178	56081178	1	+	7.05131474875233e-09	-29.4598765432099	chr17	56079827	56082099	2273	+	intron:383596	uc008daw.2	15193	mm10_genes_introns
chr1	159725688	159725688	1	-	2.82951528819087e-18	-29.468481607519	chr1	159524216	159737510	213295	+	intron:10892	uc007dea.2	21960	mm10_genes_introns
chr19	40236217	40236217	1	+	7.16622333223822e-10	-29.4775624004249	chr19	40230659	40243405	12747	-	intron:419167	uc008hkk.2	54132	mm10_genes_introns
chr17	56755745	56755745	1	+	2.47230737910921e-05	-29.4859453215248	chr17	56752491	56757195	4705	-	intron:394385	uc008ddc.1	18188	mm10_genes_introns
chr9	35111892	35111892	1	+	4.17007463374892e-07	-29.4871794871795	chr9	35055650	35116697	61048	-	intron:232047	uc009osm.1	20443	mm10_genes_introns
chr7	37365301	37365301	1	+	2.41789927385955e-07	-29.5097332372026	chr7	37321101	37479280	158180	-	intron:184485	uc009gkk.1	243937	mm10_genes_introns
chr17	86540614	86540614	1	-	7.80934128209586e-11	-29.5115894039735	chr17	86496112	86559150	63039	+	intron:386113	uc008dug.2	18754	mm10_genes_introns
chr17	86540614	86540614	1	-	7.80934128209586e-11	-29.5115894039735	chr17	86496112	86559150	63039	+	intron:386128	uc008duh.2	18754	mm10_genes_introns
chr10	79735405	79735405	1	-	1.0546481951717e-06	-29.5153725898906	chr10	79697326	80369543	672218	-	intron:258885	uc029qzy.1	100568459	mm10_genes_introns
chr8	112589181	112589181	1	-	3.9911687155942e-05	-29.5220909886264	chr8	112570226	112616397	46172	+	intron:205892	uc009nnj.1	170571	mm10_genes_introns
chr8	112589181	112589181	1	-	3.9911687155942e-05	-29.5220909886264	chr8	112570226	112616397	46172	+	intron:205912	uc009nnk.1	170571	mm10_genes_introns
chr8	112589181	112589181	1	-	3.9911687155942e-05	-29.5220909886264	chr8	112570226	112616397	46172	+	intron:205935	uc012glb.1	170571	mm10_genes_introns
chr12	87155640	87155640	1	+	0.00011842598414424	-29.5238095238095	chr12	87155570	87157892	2323	+	intron:302973	uc007oil.1	14874	mm10_genes_introns
chr12	87155640	87155640	1	+	0.00011842598414424	-29.5238095238095	chr12	87147845	87157892	10048	+	intron:302981	uc007oim.2	14874	mm10_genes_introns
chr12	87155640	87155640	1	+	0.00011842598414424	-29.5238095238095	chr12	87147845	87157892	10048	+	intron:302989	uc029rui.1	14874	mm10_genes_introns
chr1	151394914	151394914	1	-	2.35699694532642e-12	-29.5259408111071	chr1	151394773	151397205	2433	-	intron:23665	uc007cyq.2	66875	mm10_genes_introns
chr1	151394914	151394914	1	-	2.35699694532642e-12	-29.5259408111071	chr1	151394773	151397205	2433	-	intron:23683	uc011wtm.1	66875	mm10_genes_introns
chr5	116134241	116134241	1	-	6.73671867703242e-06	-29.5406058882094	chr5	116134160	116136329	2170	-	intron:136691	uc008zey.1	269693	mm10_genes_introns
chr5	116134241	116134241	1	-	6.73671867703242e-06	-29.5406058882094	chr5	116134160	116136329	2170	-	intron:136704	uc012ech.1	269693	mm10_genes_introns
chr9	72901996	72901996	1	-	1.07786919241794e-09	-29.5454545454545	chr9	72893995	72904704	10710	+	intron:223458	uc009qqh.1	235472	mm10_genes_introns
chr5	72933213	72933213	1	-	0.00187828705052707	-29.5581295581296	chr5	72915014	72941291	26278	+	intron:118388	uc008xsh.3	75991	mm10_genes_introns
chr5	72933213	72933213	1	-	0.00187828705052707	-29.5581295581296	chr5	72915014	72941291	26278	+	intron:118395	uc008xsj.3	75991	mm10_genes_introns
chr9	116092061	116092061	1	+	2.47047069742942e-06	-29.5821031115149	chr9	116090558	116092945	2388	-	intron:241332	uc009rys.2	21813	mm10_genes_introns
chr9	116092061	116092061	1	+	2.47047069742942e-06	-29.5821031115149	chr9	116090558	116092945	2388	-	intron:241339	uc009ryt.2	21813	mm10_genes_introns
chr6	112365336	112365336	1	+	5.41284479656666e-09	-29.5907856540875	chr6	112359637	112374778	15142	-	intron:159021	uc009ddx.1	243612	mm10_genes_introns
chr6	112365336	112365336	1	+	5.41284479656666e-09	-29.5907856540875	chr6	112359637	112374778	15142	-	intron:159032	uc009ddy.1	243612	mm10_genes_introns
chr11	114785099	114785099	1	+	0.00147468750607981	-29.605000664982	chr11	114784917	114785434	518	+	intron:278145	uc007mfq.1	286942	mm10_genes_introns
chr18	52837278	52837278	1	-	1.85262348340314e-06	-29.6296296296296	chr18	52767951	52837963	70013	+	intron:400138	uc008exm.2	67847	mm10_genes_introns
chr18	52837278	52837278	1	-	1.85262348340314e-06	-29.6296296296296	chr18	52767951	52837963	70013	+	intron:400148	uc008exn.2	67847	mm10_genes_introns
chr18	52837278	52837278	1	-	1.85262348340314e-06	-29.6296296296296	chr18	52767951	52837963	70013	+	intron:400159	uc012bdc.1	67847	mm10_genes_introns
chr18	52837278	52837278	1	-	1.85262348340314e-06	-29.6296296296296	chr18	52768138	52837963	69826	+	intron:400169	uc008exo.2	67847	mm10_genes_introns
chr18	52837278	52837278	1	-	1.85262348340314e-06	-29.6296296296296	chr18	52768459	52837963	69505	+	intron:400180	uc008exp.1	67847	mm10_genes_introns
chr18	52837278	52837278	1	-	1.85262348340314e-06	-29.6296296296296	chr18	52768459	52837963	69505	+	intron:400184	uc008exq.2	67847	mm10_genes_introns
chr17	86535494	86535494	1	+	2.73764564294481e-06	-29.6385784757878	chr17	86496112	86559150	63039	+	intron:386113	uc008dug.2	18754	mm10_genes_introns
chr17	86535494	86535494	1	+	2.73764564294481e-06	-29.6385784757878	chr17	86496112	86559150	63039	+	intron:386128	uc008duh.2	18754	mm10_genes_introns
chr3	84730364	84730364	1	-	1.84346839965108e-10	-29.645515774548	chr3	84540623	85785217	1244595	-	intron:79610	uc008pqg.3	99889	mm10_genes_introns
chr11	64454962	64454962	1	+	3.66864331203579e-09	-29.6470588235294	chr11	64436627	64520197	83571	+	intron:268947	uc007jkr.1	15478	mm10_genes_introns
chr13	119741731	119741731	1	+	0.000851559842039168	-29.6598157335223	chr13	119728524	119755694	27171	-	intron:327423	uc007rzu.1	245269	mm10_genes_introns
chr13	119741731	119741731	1	+	0.000851559842039168	-29.6598157335223	chr13	119728524	119755694	27171	-	intron:327426	uc011zez.1	245269	mm10_genes_introns
chr7	79397444	79397444	1	-	4.46649861909908e-05	-29.6666666666667	chr7	79395996	79399135	3140	+	intron:170954	uc009hyg.1	208836	mm10_genes_introns
chr7	79397444	79397444	1	-	4.46649861909908e-05	-29.6666666666667	chr7	79395996	79399135	3140	+	intron:170963	uc009hyh.1	208836	mm10_genes_introns
chr15	5199360	5199360	1	+	0.00604124132120329	-29.6666666666667	chr15	5189804	5208368	18565	+	intron:344593	uc007vcv.1	67515	mm10_genes_introns
chr15	5199360	5199360	1	+	0.00604124132120329	-29.6666666666667	chr15	5189804	5208368	18565	+	intron:344597	uc007vcw.1	67515	mm10_genes_introns
chr15	5199360	5199360	1	+	0.00604124132120329	-29.6666666666667	chr15	5189804	5211998	22195	+	intron:344601	uc007vcx.1	67515	mm10_genes_introns
chr7	28742814	28742814	1	-	0.000125632031088967	-29.6671165092218	chr7	28742283	28744241	1959	+	intron:166819	uc009fzp.3	71984	mm10_genes_introns
chr7	28742814	28742814	1	-	0.000125632031088967	-29.6671165092218	chr7	28742283	28744241	1959	+	intron:166820	uc009fzq.3	71984	mm10_genes_introns
chr10	122815177	122815177	1	-	2.18283187715144e-07	-29.6825396825397	chr10	122811560	122857061	45502	+	intron:252077	uc007hgf.2	319468	mm10_genes_introns
chr10	122815177	122815177	1	-	2.18283187715144e-07	-29.6825396825397	chr10	122811560	122857061	45502	+	intron:252082	uc007hgg.2	319468	mm10_genes_introns
chr10	122815177	122815177	1	-	2.18283187715144e-07	-29.6825396825397	chr10	122811560	122857061	45502	+	intron:252090	uc007hgh.2	319468	mm10_genes_introns
chr4	53616976	53616976	1	-	9.9312961953672e-07	-29.6873473375672	chr4	53563222	53621594	58373	+	intron:89387	uc008swz.2	100434	mm10_genes_introns
chr1	189381894	189381894	1	+	2.26683707037638e-05	-29.7223559621249	chr1	189340096	189402112	62017	-	intron:27120	uc007ean.2	16526	mm10_genes_introns
chr12	108352692	108352692	1	-	1.50280091544625e-05	-29.7504358198	chr12	108352025	108352773	749	+	intron:304230	uc007ozo.1	13116	mm10_genes_introns
chr6	27626439	27626439	1	+	3.10662421975349e-08	-29.7565822155986	chr6	27618686	27760173	141488	-	intron:154122	uc009bcj.1	14823	mm10_genes_introns
chr6	27626439	27626439	1	+	3.10662421975349e-08	-29.7565822155986	chr6	27618686	27760173	141488	-	intron:154131	uc009bck.1	14823	mm10_genes_introns
chr16	91646152	91646152	1	+	8.84516815621194e-13	-29.7756692220686	chr16	91643147	91646883	3737	-	intron:375121	uc007zxu.1	14450	mm10_genes_introns
chr16	91646152	91646152	1	+	8.84516815621194e-13	-29.7756692220686	chr16	91643144	91646883	3740	-	intron:375142	uc007zxv.1	14450	mm10_genes_introns
chr16	91646152	91646152	1	+	8.84516815621194e-13	-29.7756692220686	chr16	91643147	91646883	3737	-	intron:375152	uc007zxw.1	14450	mm10_genes_introns
chr16	91646152	91646152	1	+	8.84516815621194e-13	-29.7756692220686	chr16	91643144	91646883	3740	-	intron:375162	uc007zxx.1	14450	mm10_genes_introns
chr10	23861936	23861936	1	-	1.25028355945676e-11	-29.8081576218458	chr10	23856391	23864337	7947	+	intron:243487	uc007eqb.2	26464	mm10_genes_introns
chr12	41412945	41412945	1	+	1.06329204486142e-09	-29.8097251585624	chr12	41110944	41628763	517820	+	intron:299392	uc029rsc.2	93757	mm10_genes_introns
chr18	33808656	33808656	1	+	1.12339601832385e-08	-29.8261450416133	chr18	33802561	33810218	7658	-	intron:404036	uc008ejx.1	13824	mm10_genes_introns
chr18	33808656	33808656	1	+	1.12339601832385e-08	-29.8261450416133	chr18	33802561	33810218	7658	-	intron:404058	uc008ejy.1	13824	mm10_genes_introns
chr18	33808656	33808656	1	+	1.12339601832385e-08	-29.8261450416133	chr18	33802561	33810218	7658	-	intron:404080	uc008ejz.1	13824	mm10_genes_introns
chr18	33808656	33808656	1	+	1.12339601832385e-08	-29.8261450416133	chr18	33802561	33810218	7658	-	intron:404099	uc012baw.1	13824	mm10_genes_introns
chr17	33121400	33121400	1	-	0.00074819119453711	-29.8265460030166	chr17	33115297	33242198	126902	-	intron:390587	uc008byb.2	77652	mm10_genes_introns
chr13	17096525	17096525	1	+	3.65062101717392e-07	-29.8280542986425	chr13	16976221	17252490	276270	-	intron:320041	uc007pnx.3	192136	mm10_genes_introns
chr11	116382815	116382815	1	+	4.21492028090035e-06	-29.8701298701299	chr11	116362374	116396188	33815	-	intron:295337	uc007mky.2	217340	mm10_genes_introns
chr11	90520950	90520950	1	+	3.95123174528694e-08	-29.8701298701299	chr11	90494660	90535479	40820	-	intron:289648	uc007kwu.2	20913	mm10_genes_introns
chr11	90520950	90520950	1	+	3.95123174528694e-08	-29.8701298701299	chr11	90494660	90535479	40820	-	intron:289664	uc007kww.1	20913	mm10_genes_introns
chrX	23694223	23694223	1	-	3.71461234611093e-07	-29.8792550651477	chrX	23693540	23732317	38778	+	intron:423580	uc009suw.2	72404	mm10_genes_introns
chrX	23694223	23694223	1	-	3.71461234611093e-07	-29.8792550651477	chrX	23693540	23732317	38778	+	intron:423599	uc009sux.2	72404	mm10_genes_introns
chr9	102274218	102274218	1	-	7.24305316093604e-05	-29.8827692988277	chr9	102223453	102354281	130829	-	intron:238615	uc009rfn.2	270190	mm10_genes_introns
chr9	102274218	102274218	1	-	7.24305316093604e-05	-29.8827692988277	chr9	102223453	102354281	130829	-	intron:238629	uc012gzg.1	270190	mm10_genes_introns
chr9	102274218	102274218	1	-	7.24305316093604e-05	-29.8827692988277	chr9	102223453	102354281	130829	-	intron:238633	uc009rfo.2	270190	mm10_genes_introns
chr4	112821775	112821775	1	-	0.0013778590563304	-29.954954954955	chr4	112815552	112835029	19478	-	intron:105614	uc009vcx.1	230622	mm10_genes_introns
chr7	80247196	80247196	1	-	2.40371506316606e-09	-29.9695431472081	chr7	80246664	80247283	620	+	intron:171169	uc009hzv.1	269954	mm10_genes_introns
chr7	80247196	80247196	1	-	2.40371506316606e-09	-29.9695431472081	chr7	80246664	80247283	620	+	intron:171181	uc009hzw.1	269954	mm10_genes_introns
chr10	62999107	62999107	1	-	8.24185394373317e-11	-30.0122718208314	chr10	62998196	63000232	2037	+	intron:245703	uc011xfj.1	70432	mm10_genes_introns
chr10	62999107	62999107	1	-	8.24185394373317e-11	-30.0122718208314	chr10	62998196	63000232	2037	+	intron:245714	uc007fjm.1	70432	mm10_genes_introns
chr10	62999107	62999107	1	-	8.24185394373317e-11	-30.0122718208314	chr10	62998196	63000232	2037	+	intron:245732	uc007fjn.1	70432	mm10_genes_introns
chr1	42711416	42711416	1	-	2.09863193622627e-05	-30.0215517241379	chr1	42708419	42712202	3784	-	intron:15970	uc033fix.1	66620	mm10_genes_introns
chr7	19375197	19375197	1	+	0.00110871659090194	-30.0330469266358	chr7	19373385	19375249	1865	+	intron:165424	uc009flo.1	333654	mm10_genes_introns
chr7	19375197	19375197	1	+	0.00110871659090194	-30.0330469266358	chr7	19373385	19375249	1865	+	intron:165436	uc009flp.1	333654	mm10_genes_introns
chr15	98721662	98721662	1	-	4.18427229013671e-11	-30.0514800514801	chr15	98721177	98722517	1341	+	intron:350941	uc007xnl.1	105833	mm10_genes_introns
chr18	31993747	31993747	1	-	3.72305579467948e-09	-30.0970873786408	chr18	31990291	31994255	3965	-	intron:403947	uc008eix.2	17922	mm10_genes_introns
chr17	88451883	88451883	1	+	1.5187615133133e-07	-30.1006941049956	chr17	88440885	88462712	21828	+	intron:386244	uc008dvk.2	14236	mm10_genes_introns
chr17	88451883	88451883	1	+	1.5187615133133e-07	-30.1006941049956	chr17	88440885	88462712	21828	+	intron:386246	uc008dvl.2	14236	mm10_genes_introns
chr17	88451883	88451883	1	+	1.5187615133133e-07	-30.1006941049956	chr17	88440885	88462712	21828	+	intron:386252	uc008dvn.2	14236	mm10_genes_introns
chr11	24562462	24562462	1	+	1.1375532528917e-06	-30.1092318534179	chr11	24560522	24569498	8977	+	intron:265320	uc029rkx.1	71316	mm10_genes_introns
chr19	57700954	57700954	1	+	0.000845147034663853	-30.1182557280118	chr19	57699731	57701987	2257	+	intron:414181	uc008iai.2	226255	mm10_genes_introns
chr19	57700954	57700954	1	+	0.000845147034663853	-30.1182557280118	chr19	57699731	57701987	2257	+	intron:414202	uc008iaj.1	226255	mm10_genes_introns
chr10	75066288	75066288	1	-	1.60442415346379e-10	-30.119988293825	chr10	75062311	75125023	62713	+	intron:247548	uc007fqb.2	110279	mm10_genes_introns
chr5	147262635	147262635	1	-	7.9674809481003e-07	-30.1633475050347	chr5	147240665	147271219	30555	-	intron:141922	uc009anx.1	70147	mm10_genes_introns
chr8	31167723	31167723	1	-	0.000611777341165865	-30.1697530864198	chr8	31166760	31168664	1905	-	intron:209630	uc009lji.1	67920	mm10_genes_introns
chr5	135029349	135029349	1	+	0.000687378448467263	-30.1764705882353	chr5	135023611	135037125	13515	+	intron:124832	uc008zxk.2	20907	mm10_genes_introns
chr5	135029349	135029349	1	+	0.000687378448467263	-30.1764705882353	chr5	135023611	135037125	13515	+	intron:124841	uc008zxl.2	20907	mm10_genes_introns
chr18	86463981	86463981	1	+	0.000678524526227637	-30.1785714285714	chr18	86461328	86473614	12287	+	intron:402326	uc008fuz.2	246317	mm10_genes_introns
chr19	60812523	60812523	1	+	8.988871866645e-05	-30.1852891633914	chr19	60811674	60814611	2938	+	intron:414329	uc008ica.2	67894	mm10_genes_introns
chr19	60812523	60812523	1	+	8.988871866645e-05	-30.1852891633914	chr19	60811674	60814591	2918	+	intron:414337	uc008icb.2	67894	mm10_genes_introns
chr19	60812523	60812523	1	+	8.988871866645e-05	-30.1852891633914	chr19	60811674	60814611	2938	+	intron:414344	uc012boh.1	67894	mm10_genes_introns
chr5	36975230	36975230	1	-	6.41782967357026e-09	-30.188679245283	chr5	36973905	36975470	1566	-	intron:130706	uc008xff.1	22393	mm10_genes_introns
chr12	78894227	78894227	1	+	1.24554314866026e-05	-30.1913875598086	chr12	78894179	78894387	209	-	intron:309123	uc007nzl.2	27260	mm10_genes_introns
chr4	105105222	105105222	1	+	1.55276893934394e-07	-30.1941466241669	chr4	105075556	105109704	34149	-	intron:105171	uc008tyd.2	108079	mm10_genes_introns
chr4	105105222	105105222	1	+	1.55276893934394e-07	-30.1941466241669	chr4	105052010	105109704	57695	-	intron:105178	uc029uyl.1	108079	mm10_genes_introns
chr7	46140483	46140483	1	-	6.94386397120619e-06	-30.1963993453355	chr7	46139506	46150726	11221	-	intron:186008	uc009gye.1	20927	mm10_genes_introns
chr7	63543066	63543066	1	+	9.95980635983331e-13	-30.1995952747462	chr7	63444928	63615288	170361	+	intron:170215	uc009hfl.1	170711	mm10_genes_introns
chr5	65390639	65390639	1	-	0.000160616608961053	-30.2040816326531	chr5	65390484	65390738	255	-	intron:131850	uc008xnp.2	20005	mm10_genes_introns
chr3	88623253	88623253	1	+	1.92984558469847e-05	-30.2208835341366	chr3	88616655	88629786	13132	+	intron:69977	uc008pvu.2	16800	mm10_genes_introns
chr3	88623253	88623253	1	+	1.92984558469847e-05	-30.2208835341366	chr3	88616655	88629786	13132	+	intron:69992	uc008pvv.2	16800	mm10_genes_introns
chr3	88623253	88623253	1	+	1.92984558469847e-05	-30.2208835341366	chr3	88621322	88629786	8465	+	intron:70013	uc008pvw.2	16800	mm10_genes_introns
chr3	88623253	88623253	1	+	1.92984558469847e-05	-30.2208835341366	chr3	88621322	88629786	8465	+	intron:70025	uc008pvx.2	16800	mm10_genes_introns
chr3	88623253	88623253	1	+	1.92984558469847e-05	-30.2208835341366	chr3	88621600	88629786	8187	+	intron:70046	uc008pvy.2	16800	mm10_genes_introns
chr3	88623253	88623253	1	+	1.92984558469847e-05	-30.2208835341366	chr3	88621600	88629786	8187	+	intron:70067	uc008pvz.2	16800	mm10_genes_introns
chr7	61556048	61556048	1	-	1.644480000735e-08	-30.2286626933115	chr7	61535489	61604515	69027	-	intron:186700	uc009hez.2	319752	mm10_genes_introns
chr6	123728849	123728849	1	-	0.000796978580486446	-30.2320075757576	chr6	123713478	123729523	16046	+	intron:151202	uc009vdy.1	435916	mm10_genes_introns
chr6	134388730	134388730	1	+	3.14503749725285e-09	-30.2325581395349	chr6	134319938	134393765	73828	-	intron:162294	uc009ekg.1	NA	mm10_genes_introns
chr16	67156167	67156167	1	-	0.000139380979394881	-30.2371541501976	chr16	66953301	67620170	666870	-	intron:374154	uc007zqn.2	239857	mm10_genes_introns
chr16	67156167	67156167	1	-	0.000139380979394881	-30.2371541501976	chr16	66882883	67620170	737288	-	intron:374162	uc007zqo.2	239857	mm10_genes_introns
chr5	123120136	123120136	1	+	4.92290233790672e-06	-30.2380952380952	chr5	123119595	123120295	701	-	intron:137818	uc008znd.1	23912	mm10_genes_introns
chr5	123120136	123120136	1	+	4.92290233790672e-06	-30.2380952380952	chr5	123119595	123120295	701	-	intron:137822	uc008zne.1	23912	mm10_genes_introns
chr5	99689224	99689224	1	+	9.05177071985586e-08	-30.2574685534591	chr5	99558946	99728743	169798	-	intron:134249	uc008ygn.2	319818	mm10_genes_introns
chr5	99689224	99689224	1	+	9.05177071985586e-08	-30.2574685534591	chr5	99558946	99728743	169798	-	intron:134251	uc008ygo.2	319818	mm10_genes_introns
chr5	99689224	99689224	1	+	9.05177071985586e-08	-30.2574685534591	chr5	99558946	99728743	169798	-	intron:134252	uc057bur.1	319818	mm10_genes_introns
chr5	99689224	99689224	1	+	9.05177071985586e-08	-30.2574685534591	chr5	99682553	99689707	7155	+	intron:120394	uc008ygq.1	NA	mm10_genes_introns
chr5	99689224	99689224	1	+	9.05177071985586e-08	-30.2574685534591	chr5	99682553	99703453	20901	+	intron:120395	uc008ygr.1	NA	mm10_genes_introns
chr2	130641991	130641991	1	+	2.07460523630583e-05	-30.2889576883385	chr2	130638048	130642720	4673	-	intron:60672	uc008mjq.3	241638	mm10_genes_introns
chr2	130641991	130641991	1	+	2.07460523630583e-05	-30.2889576883385	chr2	130638048	130642720	4673	-	intron:60676	uc012ceh.2	241638	mm10_genes_introns
chr2	130641991	130641991	1	+	2.07460523630583e-05	-30.2889576883385	chr2	130638048	130642720	4673	-	intron:60680	uc056zpn.1	241638	mm10_genes_introns
chr9	58532313	58532313	1	+	6.58760721922435e-08	-30.3030303030303	chr9	58530731	58535455	4725	-	intron:235153	uc009pxb.1	102657	mm10_genes_introns
chr9	58532313	58532313	1	+	6.58760721922435e-08	-30.3030303030303	chr9	58530731	58535455	4725	-	intron:235159	uc009pxc.1	102657	mm10_genes_introns
chr15	94553747	94553747	1	+	0.00101186650091797	-30.3030303030303	chr15	94551949	94553834	1886	+	intron:350669	uc007xjj.2	266632	mm10_genes_introns
chr15	94553747	94553747	1	+	0.00101186650091797	-30.3030303030303	chr15	94551949	94553834	1886	+	intron:350674	uc007xjk.2	266632	mm10_genes_introns
chr1	38315886	38315886	1	-	0.00410121160889449	-30.3174603174603	chr1	38269762	38320111	50350	-	intron:15815	uc007ast.2	16764	mm10_genes_introns
chr1	38315886	38315886	1	-	0.00410121160889449	-30.3174603174603	chr1	38269762	38320111	50350	-	intron:15826	uc007asu.1	16764	mm10_genes_introns
chr13	97070331	97070331	1	-	1.98255366125566e-05	-30.3258409222509	chr13	97067323	97091817	24495	+	intron:318208	uc011zdf.1	320557	mm10_genes_introns
chr10	81385647	81385647	1	+	5.92436310669328e-05	-30.327868852459	chr10	81384579	81385718	1140	+	intron:249433	uc007ghu.2	102115	mm10_genes_introns
chr10	81385647	81385647	1	+	5.92436310669328e-05	-30.327868852459	chr10	81384579	81385718	1140	+	intron:249437	uc007ghv.2	102115	mm10_genes_introns
chr5	145116858	145116858	1	-	0.00145265023588794	-30.3345388788427	chr5	145114342	145121656	7315	+	intron:126669	uc009amb.2	11867	mm10_genes_introns
chr5	145116858	145116858	1	-	0.00145265023588794	-30.3345388788427	chr5	145114342	145121656	7315	+	intron:126678	uc009amc.2	11867	mm10_genes_introns
chr2	120796722	120796722	1	+	1.73979930911696e-12	-30.38378171618	chr2	120790356	120806758	16403	-	intron:58776	uc008lww.2	140810	mm10_genes_introns
chr2	120796722	120796722	1	+	1.73979930911696e-12	-30.38378171618	chr2	120790356	120806758	16403	-	intron:58791	uc008lwx.2	140810	mm10_genes_introns
chr2	120796722	120796722	1	+	1.73979930911696e-12	-30.38378171618	chr2	120790356	120806758	16403	-	intron:58805	uc008lwy.2	140810	mm10_genes_introns
chr5	150592809	150592809	1	+	4.93500357124367e-07	-30.4070689015548	chr5	150576768	150594263	17496	-	intron:142141	uc009auc.2	100637	mm10_genes_introns
chr5	150592809	150592809	1	+	4.93500357124367e-07	-30.4070689015548	chr5	150592560	150593139	580	-	intron:142142	uc009aud.2	100637	mm10_genes_introns
chr5	150592809	150592809	1	+	4.93500357124367e-07	-30.4070689015548	chr5	150592560	150593139	580	-	intron:142144	uc009aue.2	100637	mm10_genes_introns
chr6	28831342	28831342	1	-	1.60008465010209e-06	-30.4096310193871	chr6	28795939	28874860	78922	+	intron:143247	uc012eiu.1	56463	mm10_genes_introns
chr6	28831342	28831342	1	-	1.60008465010209e-06	-30.4096310193871	chr6	28795939	28874860	78922	+	intron:143264	uc009bct.1	56463	mm10_genes_introns
chr5	76233083	76233083	1	+	4.24050286321742e-05	-30.4179305695989	chr5	76231549	76235765	4217	-	intron:132894	uc008xuq.3	12753	mm10_genes_introns
chr5	76233083	76233083	1	+	4.24050286321742e-05	-30.4179305695989	chr5	76231549	76235765	4217	-	intron:132915	uc008xur.2	12753	mm10_genes_introns
chr5	76233083	76233083	1	+	4.24050286321742e-05	-30.4179305695989	chr5	76231549	76235765	4217	-	intron:132937	uc008xus.2	12753	mm10_genes_introns
chr5	76233083	76233083	1	+	4.24050286321742e-05	-30.4179305695989	chr5	76231549	76236281	4733	-	intron:132957	uc012dxl.1	12753	mm10_genes_introns
chr5	76233089	76233089	1	+	4.24050286321742e-05	-30.4179305695989	chr5	76231549	76235765	4217	-	intron:132894	uc008xuq.3	12753	mm10_genes_introns
chr5	76233089	76233089	1	+	4.24050286321742e-05	-30.4179305695989	chr5	76231549	76235765	4217	-	intron:132915	uc008xur.2	12753	mm10_genes_introns
chr5	76233089	76233089	1	+	4.24050286321742e-05	-30.4179305695989	chr5	76231549	76235765	4217	-	intron:132937	uc008xus.2	12753	mm10_genes_introns
chr5	76233089	76233089	1	+	4.24050286321742e-05	-30.4179305695989	chr5	76231549	76236281	4733	-	intron:132957	uc012dxl.1	12753	mm10_genes_introns
chr4	135955755	135955755	1	-	3.2501195755249e-08	-30.4347826086957	chr4	135955736	135958722	2987	+	intron:96387	uc012dnc.1	15356	mm10_genes_introns
chr9	44085395	44085395	1	-	9.79783987224422e-09	-30.4347826086957	chr9	44067232	44111441	44210	-	intron:232906	uc009pbm.1	NA	mm10_genes_introns
chr9	44085395	44085395	1	-	9.79783987224422e-09	-30.4347826086957	chr9	44076223	44089131	12909	+	intron:219583	uc009pbn.1	53376	mm10_genes_introns
chr9	44085395	44085395	1	-	9.79783987224422e-09	-30.4347826086957	chr9	44076223	44089131	12909	+	intron:219596	uc012gro.1	53376	mm10_genes_introns
chr9	44085395	44085395	1	-	9.79783987224422e-09	-30.4347826086957	chr9	44076223	44089131	12909	+	intron:219608	uc009pbo.1	53376	mm10_genes_introns
chr9	44085395	44085395	1	-	9.79783987224422e-09	-30.4347826086957	chr9	44085336	44089131	3796	+	intron:219619	uc009pbp.1	53376	mm10_genes_introns
chr9	44085395	44085395	1	-	9.79783987224422e-09	-30.4347826086957	chr9	44085336	44089140	3805	+	intron:219630	uc012grp.1	53376	mm10_genes_introns
chr8	84779931	84779931	1	-	0.000207331459865346	-30.4411945434435	chr8	84772316	84799997	27682	-	intron:212884	uc009mne.2	18032	mm10_genes_introns
chr8	84779931	84779931	1	-	0.000207331459865346	-30.4411945434435	chr8	84772316	84799997	27682	-	intron:212892	uc009mnf.2	18032	mm10_genes_introns
chr6	22889350	22889350	1	+	0.00163875601548765	-30.4420004150239	chr6	22875885	22925829	49945	+	intron:143114	uc009bba.1	19283	mm10_genes_introns
chr6	22889350	22889350	1	+	0.00163875601548765	-30.4420004150239	chr6	22875885	22925829	49945	+	intron:143125	uc009bbb.1	19283	mm10_genes_introns
chr6	22889350	22889350	1	+	0.00163875601548765	-30.4420004150239	chr6	22875885	22925829	49945	+	intron:143154	uc012eim.1	19283	mm10_genes_introns
chr18	42261433	42261433	1	+	5.7572161586607e-10	-30.4475015812777	chr18	42257195	42261960	4766	-	intron:404942	uc008etp.1	107045	mm10_genes_introns
chr6	51554137	51554137	1	-	0.000300052388513645	-30.4547267650578	chr6	51524035	51562017	37983	+	intron:145789	uc009bxs.2	71982	mm10_genes_introns
chr6	51554137	51554137	1	-	0.000300052388513645	-30.4547267650578	chr6	51544753	51562017	17265	+	intron:145795	uc009bxt.1	71982	mm10_genes_introns
chr6	51554137	51554137	1	-	0.000300052388513645	-30.4547267650578	chr6	51544650	51562017	17368	+	intron:145801	uc009bxu.2	71982	mm10_genes_introns
chr8	123333918	123333918	1	-	0.000797346083801762	-30.4761904761905	chr8	123333021	123346639	13619	+	intron:206887	uc009nvj.1	234857	mm10_genes_introns
chr3	67892345	67892345	1	+	3.74344556705433e-05	-30.4909079625147	chr3	67892322	68041193	148872	+	intron:68724	uc012cqg.1	100505386	mm10_genes_introns
chr3	67892345	67892345	1	+	3.74344556705433e-05	-30.4909079625147	chr3	67892322	68041193	148872	+	intron:68734	uc056zsu.1	100505386	mm10_genes_introns
chr3	67892345	67892345	1	+	3.74344556705433e-05	-30.4909079625147	chr3	67892322	68041193	148872	+	intron:68721	uc008plq.1	208426	mm10_genes_introns
chr17	26562852	26562852	1	+	9.37168833511697e-10	-30.4938956714761	chr17	26561633	26608592	46960	+	intron:378838	uc008bef.1	67458	mm10_genes_introns
chr4	122999528	122999528	1	-	0.000409650351098907	-30.5114638447972	chr4	122997019	122999904	2886	+	intron:94203	uc008uop.2	16918	mm10_genes_introns
chr4	122999528	122999528	1	-	0.000409650351098907	-30.5114638447972	chr4	122997019	122999904	2886	+	intron:94204	uc008uoq.2	16918	mm10_genes_introns
chr2	126470680	126470680	1	-	1.54677012176946e-06	-30.5555555555556	chr2	126462722	126480627	17906	-	intron:59909	uc008mdn.2	241633	mm10_genes_introns
chr2	126470680	126470680	1	-	1.54677012176946e-06	-30.5555555555556	chr2	126462722	126480627	17906	-	intron:59928	uc008mdo.2	241633	mm10_genes_introns
chr2	126470680	126470680	1	-	1.54677012176946e-06	-30.5555555555556	chr2	126462722	126480627	17906	-	intron:59941	uc008mdp.1	241633	mm10_genes_introns
chr2	175869629	175869629	1	+	1.79520394156408e-10	-30.5746822033898	chr2	175741540	175929587	188048	+	intron:45566	uc008ogc.1	100043381	mm10_genes_introns
chr2	175869629	175869629	1	+	1.79520394156408e-10	-30.5746822033898	chr2	175869382	175873048	3667	+	intron:45571	uc008ogg.2	665001	mm10_genes_introns
chr2	175869629	175869629	1	+	1.79520394156408e-10	-30.5746822033898	chr2	175869382	175873048	3667	+	intron:45567	uc008ogf.2	626832	mm10_genes_introns
chr7	143389301	143389301	1	-	4.40330409594258e-08	-30.6065184545651	chr7	143363695	143425909	62215	+	intron:179392	uc009kpb.1	16535	mm10_genes_introns
chr7	143389301	143389301	1	-	4.40330409594258e-08	-30.6065184545651	chr7	143261377	143425909	164533	+	intron:179403	uc012fxu.1	16535	mm10_genes_introns
chr19	41618935	41618935	1	+	3.3330410690293e-05	-30.6227106227106	chr19	41616829	41624497	7669	-	intron:419583	uc008hmf.2	20562	mm10_genes_introns
chr9	43129221	43129221	1	-	1.03787104038126e-05	-30.6587150989428	chr9	43128945	43134478	5534	-	intron:232893	uc009pbe.1	18988	mm10_genes_introns
chr7	130223141	130223141	1	-	1.50517508006573e-08	-30.6666666666667	chr7	130219122	130228622	9501	-	intron:193040	uc009jzr.1	14183	mm10_genes_introns
chr7	130223141	130223141	1	-	1.50517508006573e-08	-30.6666666666667	chr7	130219122	130228622	9501	-	intron:193056	uc009jzs.1	14183	mm10_genes_introns
chr7	130223141	130223141	1	-	1.50517508006573e-08	-30.6666666666667	chr7	130219122	130228622	9501	-	intron:193070	uc012fuw.1	14183	mm10_genes_introns
chr7	130223141	130223141	1	-	1.50517508006573e-08	-30.6666666666667	chr7	130219122	130228622	9501	-	intron:193085	uc033jch.1	14183	mm10_genes_introns
chr7	130223141	130223141	1	-	1.50517508006573e-08	-30.6666666666667	chr7	130219122	130228622	9501	-	intron:193101	uc033jci.1	14183	mm10_genes_introns
chr7	130223141	130223141	1	-	1.50517508006573e-08	-30.6666666666667	chr7	130219122	130228622	9501	-	intron:193115	uc009jzv.1	14183	mm10_genes_introns
chr7	130223141	130223141	1	-	1.50517508006573e-08	-30.6666666666667	chr7	130219122	130228622	9501	-	intron:193130	uc033jcj.1	14183	mm10_genes_introns
chr7	130223141	130223141	1	-	1.50517508006573e-08	-30.6666666666667	chr7	130219122	130228622	9501	-	intron:193147	uc033jck.1	14183	mm10_genes_introns
chr7	130223141	130223141	1	-	1.50517508006573e-08	-30.6666666666667	chr7	130219122	130228622	9501	-	intron:193154	uc009jzw.2	14183	mm10_genes_introns
chr7	130223141	130223141	1	-	1.50517508006573e-08	-30.6666666666667	chr7	130201174	130261748	60575	-	intron:193159	uc009jzx.2	14183	mm10_genes_introns
chr7	130223141	130223141	1	-	1.50517508006573e-08	-30.6666666666667	chr7	130201174	130261748	60575	-	intron:193162	uc009jzy.2	14183	mm10_genes_introns
chr7	130223141	130223141	1	-	1.50517508006573e-08	-30.6666666666667	chr7	130219122	130228622	9501	-	intron:193166	uc033jcl.1	14183	mm10_genes_introns
chr7	130223141	130223141	1	-	1.50517508006573e-08	-30.6666666666667	chr7	130219122	130228622	9501	-	intron:193173	uc012fux.2	14183	mm10_genes_introns
chr7	130223141	130223141	1	-	1.50517508006573e-08	-30.6666666666667	chr7	130219122	130228622	9501	-	intron:193179	uc012fuy.2	14183	mm10_genes_introns
chr7	130223141	130223141	1	-	1.50517508006573e-08	-30.6666666666667	chr7	130219122	130228622	9501	-	intron:193187	uc033jcm.1	14183	mm10_genes_introns
chr2	77552710	77552710	1	+	1.08467732890031e-06	-30.6666666666667	chr2	77503683	77703055	199373	-	intron:54581	uc012bxu.2	241494	mm10_genes_introns
chr2	77552710	77552710	1	+	1.08467732890031e-06	-30.6666666666667	chr2	77503683	77719450	215768	-	intron:54588	uc008kfz.3	241494	mm10_genes_introns
chr2	77552710	77552710	1	+	1.08467732890031e-06	-30.6666666666667	chr2	77503683	77703055	199373	-	intron:54591	uc012bxv.1	241494	mm10_genes_introns
chr4	141309440	141309440	1	-	3.77028668938396e-06	-30.6749796692871	chr4	141309081	141316586	7506	+	intron:97824	uc008voc.2	13836	mm10_genes_introns
chr10	3873987	3873987	1	+	5.63970869647525e-06	-30.7545454545455	chr10	3873442	3903556	30115	+	intron:242250	uc007eho.1	213783	mm10_genes_introns
chr10	3873987	3873987	1	+	5.63970869647525e-06	-30.7545454545455	chr10	3873442	3903556	30115	+	intron:242257	uc007ehm.2	213783	mm10_genes_introns
chr10	3873987	3873987	1	+	5.63970869647525e-06	-30.7545454545455	chr10	3873442	3903556	30115	+	intron:242273	uc007ehn.1	213783	mm10_genes_introns
chr10	3873987	3873987	1	+	5.63970869647525e-06	-30.7545454545455	chr10	3873442	3903556	30115	+	intron:242279	uc007ehl.2	213783	mm10_genes_introns
chr15	62219129	62219129	1	+	0.00114666001542928	-30.7585782428066	chr15	62175549	62242173	66625	+	intron:347204	uc007vyj.2	19296	mm10_genes_introns
chr15	62219129	62219129	1	+	0.00114666001542928	-30.7585782428066	chr15	62175927	62242173	66247	+	intron:347211	uc007vyk.2	19296	mm10_genes_introns
chr15	62219129	62219129	1	+	0.00114666001542928	-30.7585782428066	chr15	62175549	62242173	66625	+	intron:347216	uc011zti.2	19296	mm10_genes_introns
chr15	62219129	62219129	1	+	0.00114666001542928	-30.7585782428066	chr15	62175549	62242173	66625	+	intron:347221	uc007vyl.2	19296	mm10_genes_introns
chr15	62219129	62219129	1	+	0.00114666001542928	-30.7585782428066	chr15	62149353	62242173	92821	+	intron:347226	uc007vym.2	19296	mm10_genes_introns
chr15	62219129	62219129	1	+	0.00114666001542928	-30.7585782428066	chr15	62175549	62242173	66625	+	intron:347235	uc007vyn.2	19296	mm10_genes_introns
chr15	62219129	62219129	1	+	0.00114666001542928	-30.7585782428066	chr15	62175549	62242173	66625	+	intron:347241	uc007vyo.1	19296	mm10_genes_introns
chr16	35223193	35223193	1	+	3.24730191219655e-07	-30.7692307692308	chr16	35157236	35248800	91565	+	intron:366184	uc007zbj.1	224129	mm10_genes_introns
chr2	49868634	49868634	1	-	3.52435239010203e-09	-30.7692307692308	chr2	49863907	49903375	39469	+	intron:33107	uc008jpz.1	71897	mm10_genes_introns
chr2	49868634	49868634	1	-	3.52435239010203e-09	-30.7692307692308	chr2	49863907	49903375	39469	+	intron:33114	uc012bvf.1	71897	mm10_genes_introns
chr11	68753045	68753045	1	+	3.80777661004045e-06	-30.7712363769098	chr11	68752035	68759745	7711	+	intron:269544	uc007jny.1	77579	mm10_genes_introns
chr11	68753045	68753045	1	+	3.80777661004045e-06	-30.7712363769098	chr11	68752035	68759745	7711	+	intron:269584	uc007jnz.1	77579	mm10_genes_introns
chr11	68753045	68753045	1	+	3.80777661004045e-06	-30.7712363769098	chr11	68752035	68759745	7711	+	intron:269623	uc007joa.1	77579	mm10_genes_introns
chr7	92341351	92341351	1	-	4.83888584665994e-05	-30.7977179461515	chr7	92286606	92375553	88948	+	intron:172120	uc009ihr.2	23859	mm10_genes_introns
chr7	92341351	92341351	1	-	4.83888584665994e-05	-30.7977179461515	chr7	92286606	92375553	88948	+	intron:172141	uc009iht.2	23859	mm10_genes_introns
chr7	92341351	92341351	1	-	4.83888584665994e-05	-30.7977179461515	chr7	92286606	92375553	88948	+	intron:172152	uc009ihu.2	23859	mm10_genes_introns
chr1	25117290	25117290	1	+	0.00130614880879499	-30.8174178762414	chr1	25111864	25221759	109896	-	intron:14942	uc007amv.2	210933	mm10_genes_introns
chr8	112589278	112589278	1	-	6.35353530269372e-06	-30.8499815020348	chr8	112570226	112616397	46172	+	intron:205892	uc009nnj.1	170571	mm10_genes_introns
chr8	112589278	112589278	1	-	6.35353530269372e-06	-30.8499815020348	chr8	112570226	112616397	46172	+	intron:205912	uc009nnk.1	170571	mm10_genes_introns
chr8	112589278	112589278	1	-	6.35353530269372e-06	-30.8499815020348	chr8	112570226	112616397	46172	+	intron:205935	uc012glb.1	170571	mm10_genes_introns
chr4	138742471	138742471	1	+	2.44832249662236e-07	-30.8823529411765	chr4	138736086	138743598	7513	+	intron:97222	uc008vle.2	18781	mm10_genes_introns
chr7	75551625	75551625	1	-	1.13171336997625e-05	-30.9317812385297	chr7	75534852	75569883	35032	+	intron:170739	uc009hwo.2	75547	mm10_genes_introns
chr7	75551625	75551625	1	-	1.13171336997625e-05	-30.9317812385297	chr7	75534852	75569883	35032	+	intron:170744	uc009hwx.2	75547	mm10_genes_introns
chr7	75551625	75551625	1	-	1.13171336997625e-05	-30.9317812385297	chr7	75534852	75569883	35032	+	intron:170780	uc009hwp.1	75547	mm10_genes_introns
chr2	160911172	160911172	1	-	1.4979258707613e-05	-30.9700111069974	chr2	160910865	160912007	1143	-	intron:62998	uc008nrk.2	280635	mm10_genes_introns
chr2	160911172	160911172	1	-	1.4979258707613e-05	-30.9700111069974	chr2	160910865	160912007	1143	-	intron:63001	uc008nrl.2	280635	mm10_genes_introns
chr17	27154481	27154481	1	+	6.88396544598985e-11	-30.9859154929578	chr17	27151244	27157536	6293	-	intron:389522	uc008bfl.1	271424	mm10_genes_introns
chr4	140768808	140768808	1	+	9.79004038288926e-05	-30.9960852544585	chr4	140765638	140769310	3673	-	intron:109887	uc008vne.2	18602	mm10_genes_introns
chr4	140768808	140768808	1	+	9.79004038288926e-05	-30.9960852544585	chr4	140765638	140769310	3673	-	intron:109902	uc012dnw.1	18602	mm10_genes_introns
chr1	164250409	164250409	1	+	0.000978192188558641	-31.039156626506	chr1	164249457	164256746	7290	+	intron:11198	uc007did.2	116914	mm10_genes_introns
chr1	164250409	164250409	1	+	0.000978192188558641	-31.039156626506	chr1	164249457	164256746	7290	+	intron:11203	uc007die.2	116914	mm10_genes_introns
chr2	168600390	168600390	1	+	4.80964096839072e-13	-31.0427528675704	chr2	168571634	168601468	29835	-	intron:64328	uc012cjx.2	18019	mm10_genes_introns
chr2	168600390	168600390	1	+	4.80964096839072e-13	-31.0427528675704	chr2	168567311	168601468	34158	-	intron:64336	uc012cjy.2	18019	mm10_genes_introns
chr2	168600390	168600390	1	+	4.80964096839072e-13	-31.0427528675704	chr2	168571114	168601468	30355	-	intron:64345	uc012cjz.2	18019	mm10_genes_introns
chr2	168600390	168600390	1	+	4.80964096839072e-13	-31.0427528675704	chr2	168571634	168601468	29835	-	intron:64355	uc012cka.2	18019	mm10_genes_introns
chr2	168600390	168600390	1	+	4.80964096839072e-13	-31.0427528675704	chr2	168567311	168601468	34158	-	intron:64364	uc012ckb.2	18019	mm10_genes_introns
chr2	168600390	168600390	1	+	4.80964096839072e-13	-31.0427528675704	chr2	168571114	168601468	30355	-	intron:64374	uc012ckc.2	18019	mm10_genes_introns
chr2	168600390	168600390	1	+	4.80964096839072e-13	-31.0427528675704	chr2	168571114	168601468	30355	-	intron:64397	uc008oax.2	18019	mm10_genes_introns
chr2	168600390	168600390	1	+	4.80964096839072e-13	-31.0427528675704	chr2	168571634	168601468	29835	-	intron:64403	uc008oay.2	18019	mm10_genes_introns
chr2	168600390	168600390	1	+	4.80964096839072e-13	-31.0427528675704	chr2	168567311	168601468	34158	-	intron:64408	uc012ckf.2	18019	mm10_genes_introns
chr2	168600390	168600390	1	+	4.80964096839072e-13	-31.0427528675704	chr2	168571634	168601468	29835	-	intron:64418	uc012ckh.2	18019	mm10_genes_introns
chr2	168600390	168600390	1	+	4.80964096839072e-13	-31.0427528675704	chr2	168571114	168601468	30355	-	intron:64420	uc012cki.2	18019	mm10_genes_introns
chr11	48836667	48836667	1	-	0.000119495601622242	-31.054620405359	chr11	48826280	48838836	12557	+	intron:266387	uc007ipd.2	94089	mm10_genes_introns
chr15	100972986	100972986	1	-	2.36926877938157e-05	-31.0585585585586	chr15	100972961	100974422	1462	+	intron:351474	uc007xsh.2	20273	mm10_genes_introns
chr15	100972986	100972986	1	-	2.36926877938157e-05	-31.0585585585586	chr15	100972961	100974422	1462	+	intron:351500	uc007xsj.3	20273	mm10_genes_introns
chr15	100972986	100972986	1	-	2.36926877938157e-05	-31.0585585585586	chr15	100972961	100974422	1462	+	intron:351523	uc057bhc.1	20273	mm10_genes_introns
chr5	150295584	150295584	1	-	9.52809429801257e-05	-31.0657596371882	chr5	150118812	150310269	191458	+	intron:127220	uc009ats.1	320365	mm10_genes_introns
chr5	150295584	150295584	1	-	9.52809429801257e-05	-31.0657596371882	chr5	150260339	150310269	49931	+	intron:127226	uc009atv.2	320365	mm10_genes_introns
chr6	120189042	120189042	1	-	5.18535234072841e-08	-31.0735548300365	chr6	120093459	120197902	104444	+	intron:150691	uc009dmx.1	29862	mm10_genes_introns
chr19	41801833	41801833	1	-	1.21881726847481e-05	-31.0810810810811	chr19	41792013	41801971	9959	-	intron:419618	uc008hmh.2	71085	mm10_genes_introns
chr19	41801833	41801833	1	-	1.21881726847481e-05	-31.0810810810811	chr19	41792013	41801971	9959	-	intron:419628	uc012bls.1	71085	mm10_genes_introns
chr19	41801833	41801833	1	-	1.21881726847481e-05	-31.0810810810811	chr19	41792013	41801971	9959	-	intron:419639	uc012blt.1	71085	mm10_genes_introns
chr10	80186779	80186779	1	+	5.70377498692225e-09	-31.0976620792572	chr10	79697326	80369543	672218	-	intron:258885	uc029qzy.1	100568459	mm10_genes_introns
chr19	47894702	47894702	1	+	2.23053157761886e-05	-31.1061381074169	chr19	47835818	47919123	83306	-	intron:420944	uc008hvn.1	100048534	mm10_genes_introns
chr1	121096645	121096645	1	+	3.35870741088888e-05	-31.1215753424657	chr1	121087557	121099038	11482	+	intron:8365	uc007cjn.2	98452	mm10_genes_introns
chr1	121096645	121096645	1	+	3.35870741088888e-05	-31.1215753424657	chr1	121087557	121099038	11482	+	intron:8369	uc033fkz.1	98452	mm10_genes_introns
chr11	60188062	60188062	1	-	0.000359031564742887	-31.1281489594743	chr11	60140371	60193938	53568	+	intron:268165	uc011xvq.1	19377	mm10_genes_introns
chr8	79356462	79356462	1	+	6.21723151614431e-07	-31.1283185840708	chr8	79356435	79371796	15362	-	intron:212330	uc012ggl.2	17125	mm10_genes_introns
chr11	4032703	4032703	1	+	1.43202905961527e-14	-31.1320754716981	chr11	4031900	4035122	3223	+	intron:263995	uc007hue.1	103655	mm10_genes_introns
chr16	35457330	35457330	1	-	3.96889519042772e-05	-31.1381074168798	chr16	35456546	35464334	7789	-	intron:372607	uc007zbl.1	72599	mm10_genes_introns
chr18	80701253	80701253	1	-	3.65534935041664e-06	-31.1708635652298	chr18	80698657	80708033	9377	-	intron:407033	uc012bfk.1	18018	mm10_genes_introns
chr18	80701253	80701253	1	-	3.65534935041664e-06	-31.1708635652298	chr18	80698657	80708033	9377	-	intron:407042	uc012bfl.1	18018	mm10_genes_introns
chr18	80701253	80701253	1	-	3.65534935041664e-06	-31.1708635652298	chr18	80698657	80712639	13983	-	intron:407051	uc008fte.2	18018	mm10_genes_introns
chr18	80701253	80701253	1	-	3.65534935041664e-06	-31.1708635652298	chr18	80698657	80712639	13983	-	intron:407060	uc012bfm.1	18018	mm10_genes_introns
chr18	80701253	80701253	1	-	3.65534935041664e-06	-31.1708635652298	chr18	80698657	80708033	9377	-	intron:407067	uc008ftf.2	18018	mm10_genes_introns
chr18	80701253	80701253	1	-	3.65534935041664e-06	-31.1708635652298	chr18	80698657	80712639	13983	-	intron:407074	uc008ftg.2	18018	mm10_genes_introns
chr3	102266468	102266468	1	-	0.00346476455114672	-31.1727163940965	chr3	102262880	102268108	5229	+	intron:72511	uc012cuy.1	319951	mm10_genes_introns
chr3	102266468	102266468	1	-	0.00346476455114672	-31.1727163940965	chr3	102262880	102278912	16033	+	intron:72514	uc008qru.1	319951	mm10_genes_introns
chr4	150853997	150853997	1	+	7.41538173531375e-07	-31.1747167561121	chr4	150852660	150854825	2166	-	intron:111611	uc029vay.1	73348	mm10_genes_introns
chr9	121791996	121791996	1	-	0.000126238497113005	-31.1873671424233	chr9	121790762	121792262	1501	-	intron:241988	uc009sdx.2	74770	mm10_genes_introns
chr4	53617010	53617010	1	-	3.60181121799251e-09	-31.1923877490336	chr4	53563222	53621594	58373	+	intron:89387	uc008swz.2	100434	mm10_genes_introns
chr6	24453945	24453945	1	-	8.00739065467889e-05	-31.2412636287392	chr6	24450853	24454136	3284	-	intron:154046	uc009bbr.2	214704	mm10_genes_introns
chr1	165859546	165859546	1	-	3.27406941136051e-07	-31.25	chr1	165859276	165859788	513	+	intron:11421	uc007djn.2	12503	mm10_genes_introns
chr1	165859546	165859546	1	-	3.27406941136051e-07	-31.25	chr1	165859276	165859788	513	+	intron:11428	uc007djo.2	12503	mm10_genes_introns
chr1	165859546	165859546	1	-	3.27406941136051e-07	-31.25	chr1	165859276	165859788	513	+	intron:11435	uc007djp.2	12503	mm10_genes_introns
chr1	165859546	165859546	1	-	3.27406941136051e-07	-31.25	chr1	165859276	165859788	513	+	intron:11443	uc007djq.2	12503	mm10_genes_introns
chr1	165859546	165859546	1	-	3.27406941136051e-07	-31.25	chr1	165859276	165859788	513	+	intron:11451	uc007djr.2	12503	mm10_genes_introns
chr10	127248982	127248982	1	-	1.13987984598148e-07	-31.25	chr10	127248280	127262767	14488	-	intron:263111	uc007his.2	16572	mm10_genes_introns
chr10	127248982	127248982	1	-	1.13987984598148e-07	-31.25	chr10	127248280	127262767	14488	-	intron:263138	uc007hit.2	16572	mm10_genes_introns
chr2	146279915	146279915	1	-	5.21999293201896e-09	-31.25	chr2	146260488	146314922	54435	-	intron:61689	uc008msj.2	241694	mm10_genes_introns
chr2	146279915	146279915	1	-	5.21999293201896e-09	-31.25	chr2	146260488	146314922	54435	-	intron:61728	uc008msk.1	241694	mm10_genes_introns
chr5	112278703	112278703	1	-	5.68032222662828e-06	-31.25	chr5	112276772	112303899	27128	+	intron:121874	uc008ysw.2	22022	mm10_genes_introns
chr5	112278703	112278703	1	-	5.68032222662828e-06	-31.25	chr5	112276772	112303899	27128	+	intron:121876	uc008ysx.2	22022	mm10_genes_introns
chr5	112278703	112278703	1	-	5.68032222662828e-06	-31.25	chr5	112276772	112307565	30794	+	intron:121882	uc012ebg.1	22022	mm10_genes_introns
chr15	41788902	41788902	1	+	9.24248359369917e-05	-31.2569521690768	chr15	41653662	41797473	143812	+	intron:346542	uc007vot.2	170719	mm10_genes_introns
chr15	41788902	41788902	1	+	9.24248359369917e-05	-31.2569521690768	chr15	41653662	41797473	143812	+	intron:346558	uc007vou.1	170719	mm10_genes_introns
chr15	41788902	41788902	1	+	9.24248359369917e-05	-31.2569521690768	chr15	41710873	41797473	86601	+	intron:346564	uc007vov.1	170719	mm10_genes_introns
chr10	84766147	84766147	1	-	7.4362520216989e-07	-31.2632741483306	chr10	84756514	84780014	23501	+	intron:249870	uc007gkv.1	71137	mm10_genes_introns
chr7	45631930	45631930	1	+	0.00157030437235369	-31.2851123595506	chr7	45630496	45632235	1740	+	intron:168867	uc009gwi.1	69903	mm10_genes_introns
chr9	15493805	15493805	1	+	5.90412472087872e-09	-31.2870417794688	chr9	15493630	15525627	31998	+	intron:217615	uc009ogb.1	170748	mm10_genes_introns
chr18	77487938	77487938	1	+	2.81967730372887e-08	-31.2925170068027	chr18	77484465	77565041	80577	-	intron:406868	uc008frj.2	225743	mm10_genes_introns
chr5	144780424	144780424	1	+	3.08528834726554e-08	-31.3131313131313	chr5	144780068	144781975	1908	+	intron:126553	uc009alt.1	100683	mm10_genes_introns
chr10	98337709	98337709	1	-	2.08912378209202e-05	-31.3137823611559	chr10	98300204	98345712	45509	-	intron:261490	uc029rev.1	667438	mm10_genes_introns
chr13	20830029	20830029	1	-	6.36428109943909e-10	-31.3261968480523	chr13	20816618	20840095	23478	+	intron:314200	uc007ppt.2	27052	mm10_genes_introns
chr13	20830029	20830029	1	-	6.36428109943909e-10	-31.3261968480523	chr13	20816618	20840095	23478	+	intron:314204	uc007ppu.2	27052	mm10_genes_introns
chr5	149587573	149587573	1	-	1.83562434626519e-06	-31.3572267920094	chr5	149584517	149588069	3553	+	intron:127107	uc009apv.1	381693	mm10_genes_introns
chr5	149587573	149587573	1	-	1.83562434626519e-06	-31.3572267920094	chr5	149584517	149588069	3553	+	intron:127127	uc009apw.2	381693	mm10_genes_introns
chr10	121973186	121973186	1	-	3.64038850746554e-07	-31.3600126292525	chr10	121931510	122047126	115617	-	intron:262630	uc007hgb.2	117600	mm10_genes_introns
chr10	121973186	121973186	1	-	3.64038850746554e-07	-31.3600126292525	chr10	121931510	122047126	115617	-	intron:262651	uc007hgc.2	117600	mm10_genes_introns
chr5	140346977	140346977	1	+	1.58109647157066e-05	-31.3725490196078	chr5	140346346	140352132	5787	-	intron:141174	uc012egb.1	231834	mm10_genes_introns
chr5	140346977	140346977	1	+	1.58109647157066e-05	-31.3725490196078	chr5	140346346	140352132	5787	-	intron:141183	uc009ahp.1	231834	mm10_genes_introns
chr5	140346977	140346977	1	+	1.58109647157066e-05	-31.3725490196078	chr5	140346346	140352132	5787	-	intron:141192	uc009ahq.1	231834	mm10_genes_introns
chr17	87420014	87420014	1	+	0.00620184957048518	-31.3916986396931	chr17	87411593	87422513	10921	-	intron:396427	uc008duw.2	75467	mm10_genes_introns
chr17	87420020	87420020	1	+	0.00620184957048518	-31.3916986396931	chr17	87411593	87422513	10921	-	intron:396427	uc008duw.2	75467	mm10_genes_introns
chr17	87420022	87420022	1	+	0.00620184957048518	-31.3916986396931	chr17	87411593	87422513	10921	-	intron:396427	uc008duw.2	75467	mm10_genes_introns
chr15	76870323	76870323	1	+	7.24549636444574e-06	-31.4005262092694	chr15	76869921	76870652	732	-	intron:356946	uc007wmn.2	71591	mm10_genes_introns
chr4	128682731	128682731	1	-	1.87581932182873e-10	-31.40589569161	chr4	128654817	128704997	50181	+	intron:95067	uc008uvi.2	54383	mm10_genes_introns
chr1	100055434	100055434	1	-	0.000235863200160604	-31.4373897707231	chr1	100050790	100072047	21258	+	intron:7699	uc007cfy.1	241175	mm10_genes_introns
chr4	129740917	129740917	1	-	1.0982896960709e-07	-31.4385964912281	chr4	129730326	129741778	11453	-	intron:108203	uc008uyc.2	20218	mm10_genes_introns
chr4	129740917	129740917	1	-	1.0982896960709e-07	-31.4385964912281	chr4	129730326	129741778	11453	-	intron:108211	uc008uyd.2	20218	mm10_genes_introns
chr4	129740917	129740917	1	-	1.0982896960709e-07	-31.4385964912281	chr4	129730326	129741778	11453	-	intron:108212	uc008uye.2	20218	mm10_genes_introns
chr16	57391534	57391534	1	-	1.40122102997868e-11	-31.4434250764526	chr16	57323544	57606665	283122	-	intron:373934	uc007zng.2	66497	mm10_genes_introns
chr16	57391534	57391534	1	-	1.40122102997868e-11	-31.4434250764526	chr16	57353459	57506598	153140	+	intron:367768	uc012agu.1	78749	mm10_genes_introns
chr7	92033657	92033657	1	-	2.06379195893676e-05	-31.4547918206455	chr7	91997322	92040797	43476	+	intron:172116	uc009ihr.2	23859	mm10_genes_introns
chr1	175749766	175749766	1	-	0.00206429829072466	-31.4761904761905	chr1	175743626	175755523	11898	+	intron:12295	uc011wxe.1	75820	mm10_genes_introns
chr3	67892340	67892340	1	+	1.60208304513995e-05	-31.479164059567	chr3	67892322	68041193	148872	+	intron:68724	uc012cqg.1	100505386	mm10_genes_introns
chr3	67892340	67892340	1	+	1.60208304513995e-05	-31.479164059567	chr3	67892322	68041193	148872	+	intron:68734	uc056zsu.1	100505386	mm10_genes_introns
chr3	67892340	67892340	1	+	1.60208304513995e-05	-31.479164059567	chr3	67892322	68041193	148872	+	intron:68721	uc008plq.1	208426	mm10_genes_introns
chr8	22978073	22978073	1	+	8.90738993524662e-06	-31.5068493150685	chr8	22975262	23064951	89690	+	intron:197398	uc009lee.3	11733	mm10_genes_introns
chr8	22978073	22978073	1	+	8.90738993524662e-06	-31.5068493150685	chr8	22975262	23064951	89690	+	intron:197441	uc009lef.3	11733	mm10_genes_introns
chr12	55842179	55842179	1	+	1.70136709320152e-06	-31.5068493150685	chr12	55841662	55844395	2734	+	intron:299851	uc007noz.1	52592	mm10_genes_introns
chr12	55842179	55842179	1	+	1.70136709320152e-06	-31.5068493150685	chr12	55841662	55844395	2734	+	intron:299855	uc007npa.1	52592	mm10_genes_introns
chr11	118093302	118093302	1	-	1.8488707982386e-10	-31.5068493150685	chr11	118091520	118093518	1999	-	intron:295718	uc007moo.2	69926	mm10_genes_introns
chr11	118093302	118093302	1	-	1.8488707982386e-10	-31.5068493150685	chr11	118091520	118093671	2152	-	intron:295752	uc007mop.1	69926	mm10_genes_introns
chr17	48938645	48938645	1	-	6.59608908579196e-10	-31.5068493150685	chr17	48932819	49069868	137050	+	intron:383339	uc008cyd.2	70530	mm10_genes_introns
chr2	164405380	164405380	1	+	1.3940024828537e-10	-31.5295815295815	chr2	164404562	164405753	1192	+	intron:44486	uc008nuo.1	19668	mm10_genes_introns
chr2	164405380	164405380	1	+	1.3940024828537e-10	-31.5295815295815	chr2	164404562	164405753	1192	+	intron:44494	uc008nup.1	19668	mm10_genes_introns
chr2	167540057	167540057	1	-	0.000569426975892636	-31.5315315315315	chr2	167539199	167541898	2700	+	intron:45110	uc008nzy.2	20613	mm10_genes_introns
chr9	108577660	108577660	1	-	1.30796949603057e-14	-31.5325510751087	chr9	108576583	108578493	1911	-	intron:240221	uc009rqj.1	83669	mm10_genes_introns
chr8	113645409	113645409	1	+	6.25113439385959e-09	-31.5359477124183	chr8	113643304	113649486	6183	+	intron:205971	uc009nnp.1	668110	mm10_genes_introns
chr8	113645409	113645409	1	+	6.25113439385959e-09	-31.5359477124183	chr8	113643304	113649486	6183	+	intron:205982	uc009nnq.1	668110	mm10_genes_introns
chr8	113645409	113645409	1	+	6.25113439385959e-09	-31.5359477124183	chr8	113643304	113651605	8302	+	intron:205992	uc012glc.1	668110	mm10_genes_introns
chr8	110923167	110923167	1	+	6.51004283804761e-09	-31.5496938294866	chr8	110920106	110956757	36652	+	intron:205795	uc009nlj.2	20444	mm10_genes_introns
chr8	110923167	110923167	1	+	6.51004283804761e-09	-31.5496938294866	chr8	110920106	110956757	36652	+	intron:205800	uc009nlk.2	20444	mm10_genes_introns
chr2	163914374	163914374	1	-	0.000785461461268878	-31.5686274509804	chr2	163879233	163918586	39354	-	intron:63345	uc008nto.1	241770	mm10_genes_introns
chr3	64708039	64708039	1	+	1.67838547219791e-07	-31.5789473684211	chr3	64655673	64724791	69119	-	intron:78610	uc008pkg.2	319210	mm10_genes_introns
chr3	64708039	64708039	1	+	1.67838547219791e-07	-31.5789473684211	chr3	64707255	64715760	8506	-	intron:78615	uc009vco.1	319217	mm10_genes_introns
chr7	140078909	140078909	1	-	3.4974401732312e-06	-31.6431924882629	chr7	140074101	140081380	7280	-	intron:193992	uc012fwg.1	68566	mm10_genes_introns
chr7	140078909	140078909	1	-	3.4974401732312e-06	-31.6431924882629	chr7	140074101	140082461	8361	-	intron:193997	uc009kgr.1	68566	mm10_genes_introns
chr7	140078909	140078909	1	-	3.4974401732312e-06	-31.6431924882629	chr7	140074101	140082461	8361	-	intron:194002	uc009kgs.2	68566	mm10_genes_introns
chr6	134173416	134173416	1	+	5.8593834229217e-08	-31.6666666666667	chr6	134137418	134222864	85447	+	intron:152223	uc009eke.2	14011	mm10_genes_introns
chr6	134173416	134173416	1	+	5.8593834229217e-08	-31.6666666666667	chr6	134137418	134222864	85447	+	intron:152231	uc009ekf.2	14011	mm10_genes_introns
chr7	35600449	35600449	1	-	0.000302923271539546	-31.6790352504638	chr7	35600426	35601489	1064	+	intron:167732	uc009gkc.1	245886	mm10_genes_introns
chr7	35600449	35600449	1	-	0.000302923271539546	-31.6790352504638	chr7	35600426	35601489	1064	+	intron:167743	uc012fil.1	245886	mm10_genes_introns
chr7	35600449	35600449	1	-	0.000302923271539546	-31.6790352504638	chr7	35600426	35601489	1064	+	intron:167758	uc009gkd.1	245886	mm10_genes_introns
chr7	35600449	35600449	1	-	0.000302923271539546	-31.6790352504638	chr7	35600426	35601489	1064	+	intron:167786	uc012fin.1	245886	mm10_genes_introns
chr13	119488292	119488292	1	+	2.49989766181636e-08	-31.6794782203587	chr13	119488201	119492633	4433	+	intron:319160	uc029sdk.1	633640	mm10_genes_introns
chrX	148951349	148951349	1	+	0.0014775343574668	-31.7103109656301	chrX	148916762	149137513	220752	+	intron:428729	uc009unx.2	434865	mm10_genes_introns
chr9	34857708	34857708	1	+	5.24743443889721e-05	-31.7620137299771	chr9	34489159	34911783	422625	+	intron:219078	uc009osg.1	67703	mm10_genes_introns
chr9	34857708	34857708	1	+	5.24743443889721e-05	-31.7620137299771	chr9	34489159	34911783	422625	+	intron:219091	uc009osh.2	67703	mm10_genes_introns
chr9	34857708	34857708	1	+	5.24743443889721e-05	-31.7620137299771	chr9	34489159	34911783	422625	+	intron:219106	uc009osi.2	67703	mm10_genes_introns
chr9	34857708	34857708	1	+	5.24743443889721e-05	-31.7620137299771	chr9	34489159	34939111	449953	+	intron:219122	uc009osj.2	67703	mm10_genes_introns
chr9	34857708	34857708	1	+	5.24743443889721e-05	-31.7620137299771	chr9	34489159	34904924	415766	+	intron:219137	uc012gqb.1	67703	mm10_genes_introns
chr7	45084013	45084013	1	-	1.46478046197025e-05	-31.7666460523603	chr7	45083766	45084903	1138	-	intron:185382	uc009gta.3	52377	mm10_genes_introns
chr7	45084013	45084013	1	-	1.46478046197025e-05	-31.7666460523603	chr7	45083766	45084903	1138	-	intron:185388	uc009gtb.2	52377	mm10_genes_introns
chr2	126323106	126323106	1	+	0.0011585274881413	-31.7765567765568	chr2	126323092	126325274	2183	-	intron:59876	uc008mdm.2	241633	mm10_genes_introns
chr2	126323106	126323106	1	+	0.0011585274881413	-31.7765567765568	chr2	126323092	126325274	2183	-	intron:59885	uc008mdn.2	241633	mm10_genes_introns
chr2	33628964	33628964	1	+	0.00151699646661621	-31.8181818181818	chr2	33569283	33639488	70206	-	intron:50397	uc008jhy.2	16917	mm10_genes_introns
chr4	151136678	151136678	1	-	1.76731101713677e-06	-31.8325791855204	chr4	151131677	151138313	6637	-	intron:111759	uc008vyn.2	100072	mm10_genes_introns
chr4	151136678	151136678	1	-	1.76731101713677e-06	-31.8325791855204	chr4	151131677	151138313	6637	-	intron:111782	uc012dpz.1	100072	mm10_genes_introns
chr4	151141649	151141649	1	-	8.97900825869497e-10	-31.8468468468468	chr4	151138441	151143715	5275	-	intron:111760	uc008vyn.2	100072	mm10_genes_introns
chr4	151141649	151141649	1	-	8.97900825869497e-10	-31.8468468468468	chr4	151138441	151143715	5275	-	intron:111783	uc012dpz.1	100072	mm10_genes_introns
chr12	76708980	76708980	1	+	3.33697455722914e-08	-31.8936877076412	chr12	76649979	76709934	59956	-	intron:309061	uc007nyo.1	20741	mm10_genes_introns
chr12	76708980	76708980	1	+	3.33697455722914e-08	-31.8936877076412	chr12	76649979	76709934	59956	-	intron:309092	uc007nyp.1	20741	mm10_genes_introns
chr8	74789088	74789088	1	+	1.8827991313477e-06	-31.9146923913557	chr8	74776425	74827921	51497	-	intron:212203	uc009mgu.1	NA	mm10_genes_introns
chr13	119488228	119488228	1	+	1.01967522978183e-10	-31.9402664374731	chr13	119488201	119492633	4433	+	intron:319160	uc029sdk.1	633640	mm10_genes_introns
chr13	60099891	60099891	1	+	1.35455254610385e-06	-31.9902020820576	chr13	60029862	60110478	80617	+	intron:316737	uc029sbo.1	328263	mm10_genes_introns
chr8	118437427	118437427	1	-	6.96964563142505e-06	-32.008281573499	chr8	118283899	118505603	221705	+	intron:206202	uc009nph.2	12554	mm10_genes_introns
chr8	118437427	118437427	1	-	6.96964563142505e-06	-32.008281573499	chr8	118283899	118505603	221705	+	intron:206205	uc009npi.2	12554	mm10_genes_introns
chr8	118437427	118437427	1	-	6.96964563142505e-06	-32.008281573499	chr8	118283899	118505603	221705	+	intron:206209	uc009npj.2	12554	mm10_genes_introns
chr8	118437427	118437427	1	-	6.96964563142505e-06	-32.008281573499	chr8	118283899	118505603	221705	+	intron:206214	uc009npk.2	12554	mm10_genes_introns
chr8	118437427	118437427	1	-	6.96964563142505e-06	-32.008281573499	chr8	118283899	118505603	221705	+	intron:206221	uc009npl.2	12554	mm10_genes_introns
chr8	118437427	118437427	1	-	6.96964563142505e-06	-32.008281573499	chr8	118318012	118505603	187592	+	intron:206235	uc012glo.1	12554	mm10_genes_introns
chr5	116143814	116143814	1	+	2.72872026608008e-09	-32.0627633955449	chr5	116140851	116146121	5271	-	intron:136694	uc008zey.1	269693	mm10_genes_introns
chr5	116143814	116143814	1	+	2.72872026608008e-09	-32.0627633955449	chr5	116140851	116146121	5271	-	intron:136707	uc012ech.1	269693	mm10_genes_introns
chr17	13027931	13027931	1	+	1.4911211852752e-06	-32.0836685438455	chr17	13013613	13034879	21267	+	intron:376937	uc008alw.1	20656	mm10_genes_introns
chr11	35122863	35122863	1	-	3.35696273758429e-06	-32.0855614973262	chr11	35121712	35171572	49861	+	intron:265967	uc007ild.2	20564	mm10_genes_introns
chr19	57764987	57764987	1	+	1.52714667846953e-08	-32.1022067363531	chr19	57755619	57777883	22265	+	intron:414189	uc008iai.2	226255	mm10_genes_introns
chr19	57764987	57764987	1	+	1.52714667846953e-08	-32.1022067363531	chr19	57755619	57777883	22265	+	intron:414209	uc008iaj.1	226255	mm10_genes_introns
chr9	64122427	64122427	1	-	7.55348060710406e-06	-32.1252638986629	chr9	64122419	64126700	4282	+	intron:222021	uc009qbl.1	235435	mm10_genes_introns
chr9	64122427	64122427	1	-	7.55348060710406e-06	-32.1252638986629	chr9	64122419	64126837	4419	+	intron:222034	uc012guz.1	235435	mm10_genes_introns
chr3	76289800	76289800	1	+	3.75497954170414e-06	-32.1355427294731	chr3	76223875	76322053	98179	+	intron:68902	uc008pnj.2	213262	mm10_genes_introns
chr3	76289800	76289800	1	+	3.75497954170414e-06	-32.1355427294731	chr3	76223875	76322053	98179	+	intron:68917	uc029umr.1	213262	mm10_genes_introns
chr5	94392458	94392458	1	+	1.0806154245228e-06	-32.143947655398	chr5	94339812	94682619	342808	+	intron:120133	uc029vjm.1	NA	mm10_genes_introns
chr5	94392458	94392458	1	+	1.0806154245228e-06	-32.143947655398	chr5	94339812	94682619	342808	+	intron:120136	uc029vjn.1	NA	mm10_genes_introns
chr7	45438997	45438997	1	-	3.39477088109845e-08	-32.1514583890822	chr7	45438294	45439478	1185	+	intron:168661	uc009gve.1	14936	mm10_genes_introns
chr5	99653666	99653666	1	+	2.22466821715443e-07	-32.1794871794872	chr5	99558946	99728743	169798	-	intron:134249	uc008ygn.2	319818	mm10_genes_introns
chr5	99653666	99653666	1	+	2.22466821715443e-07	-32.1794871794872	chr5	99558946	99728743	169798	-	intron:134251	uc008ygo.2	319818	mm10_genes_introns
chr5	99653666	99653666	1	+	2.22466821715443e-07	-32.1794871794872	chr5	99558946	99728743	169798	-	intron:134252	uc057bur.1	319818	mm10_genes_introns
chr7	44500022	44500022	1	+	0.000328924307557423	-32.1931589537223	chr7	44497634	44500149	2516	+	intron:168294	uc009gpt.2	75538	mm10_genes_introns
chr7	44500022	44500022	1	+	0.000328924307557423	-32.1931589537223	chr7	44497634	44500149	2516	+	intron:168298	uc009gpu.2	75538	mm10_genes_introns
chr7	44500022	44500022	1	+	0.000328924307557423	-32.1931589537223	chr7	44497634	44500149	2516	+	intron:168301	uc009gpr.2	75538	mm10_genes_introns
chr4	136225204	136225204	1	-	7.38979818926183e-05	-32.2033898305085	chr4	136206648	136227407	20760	+	intron:96422	uc008vhu.2	230837	mm10_genes_introns
chr15	39841881	39841881	1	-	4.07455498174097e-06	-32.2198275862069	chr15	39828132	39841922	13791	-	intron:353545	uc007vok.2	64705	mm10_genes_introns
chr15	39841881	39841881	1	-	4.07455498174097e-06	-32.2198275862069	chr15	39828132	39841922	13791	-	intron:353554	uc007vol.2	64705	mm10_genes_introns
chr5	114087625	114087625	1	+	0.000722638569305756	-32.2307692307692	chr5	114065687	114091151	25465	-	intron:136399	uc008yzb.1	68666	mm10_genes_introns
chr5	114087625	114087625	1	+	0.000722638569305756	-32.2307692307692	chr5	114065687	114091151	25465	-	intron:136404	uc012ebs.1	68666	mm10_genes_introns
chr16	92644674	92644674	1	+	2.95559019851725e-05	-32.2439585730725	chr16	92644346	92668707	24362	-	intron:375243	uc007zzi.3	12394	mm10_genes_introns
chr16	92644674	92644674	1	+	2.95559019851725e-05	-32.2439585730725	chr16	92613761	92668707	54947	-	intron:375247	uc012ain.2	12394	mm10_genes_introns
chr16	92644674	92644674	1	+	2.95559019851725e-05	-32.2439585730725	chr16	92644346	92668707	24362	-	intron:375252	uc007zzj.3	12394	mm10_genes_introns
chr16	92644674	92644674	1	+	2.95559019851725e-05	-32.2439585730725	chr16	92613761	92668707	54947	-	intron:375258	uc007zzk.3	12394	mm10_genes_introns
chr18	86464013	86464013	1	+	0.000258770587707169	-32.2897196261682	chr18	86461328	86473614	12287	+	intron:402326	uc008fuz.2	246317	mm10_genes_introns
chr5	72933198	72933198	1	+	6.51401155683572e-07	-32.2924392052773	chr5	72915014	72941291	26278	+	intron:118388	uc008xsh.3	75991	mm10_genes_introns
chr5	72933198	72933198	1	+	6.51401155683572e-07	-32.2924392052773	chr5	72915014	72941291	26278	+	intron:118395	uc008xsj.3	75991	mm10_genes_introns
chr8	113844506	113844506	1	+	2.59276457698728e-06	-32.3024054982818	chr8	113777963	113844854	66892	-	intron:215588	uc012gld.1	208936	mm10_genes_introns
chr8	113844506	113844506	1	+	2.59276457698728e-06	-32.3024054982818	chr8	113777963	113844854	66892	-	intron:215607	uc012gle.1	208936	mm10_genes_introns
chr8	113844506	113844506	1	+	2.59276457698728e-06	-32.3024054982818	chr8	113777963	113844854	66892	-	intron:215627	uc009nnr.1	208936	mm10_genes_introns
chr8	113844506	113844506	1	+	2.59276457698728e-06	-32.3024054982818	chr8	113777963	113844854	66892	-	intron:215649	uc009nns.1	208936	mm10_genes_introns
chr8	113844506	113844506	1	+	2.59276457698728e-06	-32.3024054982818	chr8	113775450	113844854	69405	-	intron:215654	uc009nnt.1	208936	mm10_genes_introns
chr4	115321721	115321721	1	+	4.3568609503048e-07	-32.3079026524474	chr4	115302039	115326189	24151	+	intron:93212	uc008uer.1	277753	mm10_genes_introns
chr9	54202388	54202388	1	-	1.20936880027371e-07	-32.3423569460204	chr9	54193417	54268071	74655	-	intron:234453	uc012gto.1	NA	mm10_genes_introns
chr8	95806098	95806098	1	-	0.00195126663969355	-32.3481116584565	chr8	95788905	95807332	18428	-	intron:213874	uc009myz.3	234594	mm10_genes_introns
chr8	95806098	95806098	1	-	0.00195126663969355	-32.3481116584565	chr8	95788905	95807332	18428	-	intron:213921	uc009mza.3	234594	mm10_genes_introns
chr8	95806098	95806098	1	-	0.00195126663969355	-32.3481116584565	chr8	95788905	95807332	18428	-	intron:213969	uc009mzd.3	234594	mm10_genes_introns
chr8	95806098	95806098	1	-	0.00195126663969355	-32.3481116584565	chr8	95788905	95807332	18428	-	intron:214016	uc012gis.2	234594	mm10_genes_introns
chr8	95806098	95806098	1	-	0.00195126663969355	-32.3481116584565	chr8	95788905	95807332	18428	-	intron:214050	uc009mze.3	234594	mm10_genes_introns
chr19	36835842	36835842	1	-	0.00913186199652581	-32.3529411764706	chr19	36834737	36845533	10797	+	intron:411749	uc008hhu.2	74493	mm10_genes_introns
chr7	73322842	73322842	1	+	8.50764901097852e-09	-32.3562100583495	chr7	73316443	73375516	59074	-	intron:187161	uc009hqy.2	319783	mm10_genes_introns
chr7	73322842	73322842	1	+	8.50764901097852e-09	-32.3562100583495	chr7	73316443	73332427	15985	-	intron:187162	uc029wjt.1	319783	mm10_genes_introns
chr1	38315869	38315869	1	-	0.00130188079637892	-32.3809523809524	chr1	38269762	38320111	50350	-	intron:15815	uc007ast.2	16764	mm10_genes_introns
chr1	38315869	38315869	1	-	0.00130188079637892	-32.3809523809524	chr1	38269762	38320111	50350	-	intron:15826	uc007asu.1	16764	mm10_genes_introns
chr17	46453407	46453407	1	+	1.00124071851033e-07	-32.3886993789906	chr17	46447718	46467125	19408	-	intron:392904	uc008csx.2	106763	mm10_genes_introns
chr3	68525299	68525299	1	-	2.33039097579099e-07	-32.4031690140845	chr3	68495258	68596149	100892	+	intron:68728	uc012cqg.1	100505386	mm10_genes_introns
chr3	68525299	68525299	1	-	2.33039097579099e-07	-32.4031690140845	chr3	68055399	68596149	540751	+	intron:68737	uc056zsu.1	100505386	mm10_genes_introns
chr3	68525299	68525299	1	-	2.33039097579099e-07	-32.4031690140845	chr3	68495258	68596149	100892	+	intron:68744	uc012cqh.1	30953	mm10_genes_introns
chr3	68525299	68525299	1	-	2.33039097579099e-07	-32.4031690140845	chr3	68065008	68596149	531142	+	intron:68750	uc012cqi.1	30953	mm10_genes_introns
chr3	68525299	68525299	1	-	2.33039097579099e-07	-32.4031690140845	chr3	68495258	68596149	100892	+	intron:68757	uc008plr.3	30953	mm10_genes_introns
chr3	68525299	68525299	1	-	2.33039097579099e-07	-32.4031690140845	chr3	68495258	68596149	100892	+	intron:68764	uc008pls.3	30953	mm10_genes_introns
chr15	6869964	6869964	1	-	5.32380196905479e-07	-32.4215782047107	chr15	6860378	6874200	13823	-	intron:352341	uc007vdt.2	18414	mm10_genes_introns
chr15	6869964	6869964	1	-	5.32380196905479e-07	-32.4215782047107	chr15	6860378	6874200	13823	-	intron:352358	uc011zrc.1	18414	mm10_genes_introns
chr15	6869964	6869964	1	-	5.32380196905479e-07	-32.4215782047107	chr15	6860378	6874200	13823	-	intron:352365	uc007vdu.2	18414	mm10_genes_introns
chr15	6869964	6869964	1	-	5.32380196905479e-07	-32.4215782047107	chr15	6860378	6874200	13823	-	intron:352369	uc007vdv.2	18414	mm10_genes_introns
chrX	12127951	12127951	1	+	1.87472160671036e-08	-32.4324324324324	chrX	12061647	12160288	98642	-	intron:431478	uc009squ.1	71458	mm10_genes_introns
chr4	152422992	152422992	1	-	0.00014597631517025	-32.4324324324324	chr4	152412861	152434781	21921	-	intron:111955	uc008wal.2	16498	mm10_genes_introns
chr4	152422992	152422992	1	-	0.00014597631517025	-32.4324324324324	chr4	152412861	152435804	22944	-	intron:111970	uc008wam.2	16498	mm10_genes_introns
chr4	152422992	152422992	1	-	0.00014597631517025	-32.4324324324324	chr4	152412861	152434781	21921	-	intron:111984	uc008wan.2	16498	mm10_genes_introns
chr4	152422992	152422992	1	-	0.00014597631517025	-32.4324324324324	chr4	152412861	152435804	22944	-	intron:111999	uc008wao.2	16498	mm10_genes_introns
chr6	8665979	8665979	1	-	6.06071128987875e-08	-32.4675324675325	chr6	8658315	8670693	12379	-	intron:153514	uc009axx.1	15893	mm10_genes_introns
chr6	8665979	8665979	1	-	6.06071128987875e-08	-32.4675324675325	chr6	8658315	8670693	12379	-	intron:153526	uc009axy.1	15893	mm10_genes_introns
chr6	8665979	8665979	1	-	6.06071128987875e-08	-32.4675324675325	chr6	8659098	8667196	8099	-	intron:153534	uc009axz.1	15893	mm10_genes_introns
chr2	168945771	168945771	1	-	6.39263676269568e-14	-32.4875085725483	chr2	168940899	168951544	10646	-	intron:64533	uc008obj.1	22722	mm10_genes_introns
chr2	168945771	168945771	1	-	6.39263676269568e-14	-32.4875085725483	chr2	168940899	168951544	10646	-	intron:64538	uc008obk.1	22722	mm10_genes_introns
chr2	168945771	168945771	1	-	6.39263676269568e-14	-32.4875085725483	chr2	168940899	168951544	10646	-	intron:64543	uc008obl.1	22722	mm10_genes_introns
chr10	13691759	13691759	1	+	5.32310544645766e-09	-32.4957323318539	chr10	13690640	13801847	111208	-	intron:254450	uc007elb.1	66253	mm10_genes_introns
chr10	13691759	13691759	1	+	5.32310544645766e-09	-32.4957323318539	chr10	13690640	13801847	111208	-	intron:254455	uc007elc.1	66253	mm10_genes_introns
chr10	78753925	78753925	1	+	0.00152115610465427	-32.4979114452799	chr10	78747289	78764245	16957	+	intron:248165	uc007fye.1	NA	mm10_genes_introns
chr15	97762113	97762113	1	-	0.000152620863076495	-32.5	chr15	97761733	97766761	5029	-	intron:360000	uc007xkz.2	223864	mm10_genes_introns
chr15	97762113	97762113	1	-	0.000152620863076495	-32.5	chr15	97761733	97766761	5029	-	intron:360027	uc007xla.2	223864	mm10_genes_introns
chr15	97762113	97762113	1	-	0.000152620863076495	-32.5	chr15	97761733	97766761	5029	-	intron:360053	uc011zym.1	223864	mm10_genes_introns
chr19	57700961	57700961	1	+	0.000245292172052063	-32.5572801182557	chr19	57699731	57701987	2257	+	intron:414181	uc008iai.2	226255	mm10_genes_introns
chr19	57700961	57700961	1	+	0.000245292172052063	-32.5572801182557	chr19	57699731	57701987	2257	+	intron:414202	uc008iaj.1	226255	mm10_genes_introns
chr17	51956129	51956129	1	+	0.00114031236417037	-32.5824175824176	chr17	51905881	51962469	56589	+	intron:383401	uc029tit.1	100504169	mm10_genes_introns
chr8	84723039	84723039	1	+	9.30472070832511e-06	-32.5909289412939	chr8	84721819	84723727	1909	-	intron:212861	uc009mnc.2	18032	mm10_genes_introns
chr8	84723039	84723039	1	+	9.30472070832511e-06	-32.5909289412939	chr8	84721819	84726468	4650	-	intron:212870	uc009mnd.2	18032	mm10_genes_introns
chr8	84723039	84723039	1	+	9.30472070832511e-06	-32.5909289412939	chr8	84721819	84723727	1909	-	intron:212878	uc009mne.2	18032	mm10_genes_introns
chr8	84723039	84723039	1	+	9.30472070832511e-06	-32.5909289412939	chr8	84721819	84726468	4650	-	intron:212887	uc009mnf.2	18032	mm10_genes_introns
chr8	20888922	20888922	1	-	3.69544913136602e-09	-32.6262626262626	chr8	20876553	20888975	12423	+	intron:197165	uc009oai.1	654455	mm10_genes_introns
chr8	119700624	119700624	1	-	5.50191903505679e-14	-32.646801051709	chr8	119700258	119719191	18934	+	intron:206307	uc009nqg.1	69047	mm10_genes_introns
chr10	83109617	83109617	1	+	2.52548167673038e-06	-32.6530612244898	chr10	83092155	83190944	98790	+	intron:249737	uc007gke.1	58250	mm10_genes_introns
chr10	83109617	83109617	1	+	2.52548167673038e-06	-32.6530612244898	chr10	83092155	83190944	98790	+	intron:249739	uc011xjs.1	58250	mm10_genes_introns
chr19	24209642	24209642	1	-	8.43254265712099e-07	-32.6823039818405	chr19	24138833	24224850	86018	-	intron:418089	uc008ham.2	21873	mm10_genes_introns
chr19	9134292	9134292	1	-	4.15952255680742e-05	-32.6846528084918	chr19	9119331	9134786	15456	-	intron:416789	uc008gon.1	66514	mm10_genes_introns
chr13	20184649	20184649	1	+	6.76458118514467e-05	-32.6923076923077	chr13	20090772	20185353	94582	+	intron:314148	uc007ppm.2	140580	mm10_genes_introns
chr13	20184649	20184649	1	+	6.76458118514467e-05	-32.6923076923077	chr13	20090772	20185353	94582	+	intron:314154	uc007ppn.3	140580	mm10_genes_introns
chr13	20184649	20184649	1	+	6.76458118514467e-05	-32.6923076923077	chr13	20111852	20185353	73502	+	intron:314175	uc007ppo.1	140580	mm10_genes_introns
chr4	154223632	154223632	1	+	4.4107925026584e-08	-32.6923076923077	chr4	154182768	154224100	41333	+	intron:99002	uc008wbp.2	230971	mm10_genes_introns
chr5	150251565	150251565	1	+	1.21756671566828e-10	-32.7310360259566	chr5	150118812	150310269	191458	+	intron:127220	uc009ats.1	320365	mm10_genes_introns
chr14	69692495	69692495	1	+	2.95950355042315e-07	-32.7586206896552	chr14	69692426	69693039	614	+	intron:333697	uc007umn.3	94352	mm10_genes_introns
chr14	69692495	69692495	1	+	2.95950355042315e-07	-32.7586206896552	chr14	69692426	69693039	614	+	intron:333710	uc007umo.2	94352	mm10_genes_introns
chr5	5379265	5379265	1	+	2.21892058152165e-09	-32.7603790421961	chr5	5373490	5380034	6545	-	intron:127606	uc008wii.3	18647	mm10_genes_introns
chr5	5379265	5379265	1	+	2.21892058152165e-09	-32.7603790421961	chr5	5373490	5380034	6545	-	intron:127625	uc008wik.2	18647	mm10_genes_introns
chr5	5379265	5379265	1	+	2.21892058152165e-09	-32.7603790421961	chr5	5373490	5380034	6545	-	intron:127632	uc008wil.2	18647	mm10_genes_introns
chr5	5379265	5379265	1	+	2.21892058152165e-09	-32.7603790421961	chr5	5373490	5380034	6545	-	intron:127637	uc008wim.2	18647	mm10_genes_introns
chr1	134234015	134234015	1	+	0.000105126465861172	-32.7877237851662	chr1	134203591	134234662	31072	-	intron:22354	uc056yea.1	11539	mm10_genes_introns
chr1	134234015	134234015	1	+	0.000105126465861172	-32.7877237851662	chr1	134203591	134235227	31637	-	intron:22360	uc033flj.1	11539	mm10_genes_introns
chr10	79735434	79735434	1	-	3.10264849511009e-07	-32.7894736842105	chr10	79697326	80369543	672218	-	intron:258885	uc029qzy.1	100568459	mm10_genes_introns
chr5	151577978	151577978	1	-	5.27851197467139e-06	-32.798459563543	chr5	151575894	151584553	8660	-	intron:142186	uc009vdq.1	632671	mm10_genes_introns
chr2	105372265	105372265	1	+	2.06991537277243e-06	-32.8125	chr2	105297969	105378629	80661	+	intron:37218	uc008lkq.2	74088	mm10_genes_introns
chr2	105372265	105372265	1	+	2.06991537277243e-06	-32.8125	chr2	105297969	105378629	80661	+	intron:37220	uc008lkr.2	74088	mm10_genes_introns
chr12	20881998	20881998	1	-	2.97172359637521e-09	-32.8358208955224	chr12	20633499	21039723	406225	+	intron:298054	uc029rrg.3	NA	mm10_genes_introns
chr12	20881998	20881998	1	-	2.97172359637521e-09	-32.8358208955224	chr12	20877096	20914758	37663	-	intron:306673	uc007ndf.1	NA	mm10_genes_introns
chr12	20881998	20881998	1	-	2.97172359637521e-09	-32.8358208955224	chr12	20877096	20920841	43746	-	intron:306676	uc007ndg.1	NA	mm10_genes_introns
chr5	21911602	21911602	1	-	4.92034400092683e-05	-32.8735632183908	chr5	21911056	21912975	1920	-	intron:128607	uc008wpi.1	19699	mm10_genes_introns
chr5	21911602	21911602	1	-	4.92034400092683e-05	-32.8735632183908	chr5	21911056	21912975	1920	-	intron:128671	uc033ihv.1	19699	mm10_genes_introns
chr5	21911602	21911602	1	-	4.92034400092683e-05	-32.8735632183908	chr5	21911056	21912975	1920	-	intron:128731	uc008wpj.1	19699	mm10_genes_introns
chr7	45329103	45329103	1	+	9.28426468162247e-07	-32.8976034858388	chr7	45327141	45333381	6241	-	intron:185584	uc009gun.2	68667	mm10_genes_introns
chr7	45329103	45329103	1	+	9.28426468162247e-07	-32.8976034858388	chr7	45327896	45333381	5486	-	intron:185608	uc009gup.2	68667	mm10_genes_introns
chr7	45329103	45329103	1	+	9.28426468162247e-07	-32.8976034858388	chr7	45327141	45333381	6241	-	intron:185630	uc012fkf.1	68667	mm10_genes_introns
chr17	65357590	65357590	1	+	5.8480613669864e-09	-32.9043062200957	chr17	65265298	65382421	117124	-	intron:394730	uc012awe.1	381107	mm10_genes_introns
chr17	65357590	65357590	1	+	5.8480613669864e-09	-32.9043062200957	chr17	65265298	65382421	117124	-	intron:394738	uc008dga.1	381107	mm10_genes_introns
chr17	65357590	65357590	1	+	5.8480613669864e-09	-32.9043062200957	chr17	65265298	65382421	117124	-	intron:394750	uc008dgb.1	381107	mm10_genes_introns
chr17	65357590	65357590	1	+	5.8480613669864e-09	-32.9043062200957	chr17	65265298	65382421	117124	-	intron:394764	uc012awf.1	381107	mm10_genes_introns
chr17	65357590	65357590	1	+	5.8480613669864e-09	-32.9043062200957	chr17	65265298	65382421	117124	-	intron:394779	uc012awg.1	381107	mm10_genes_introns
chr19	8301591	8301591	1	-	0.000193312766787344	-32.9059829059829	chr19	8161632	8344507	182876	-	intron:416665	uc008glx.1	319800	mm10_genes_introns
chr7	6420029	6420029	1	+	1.42588168659055e-06	-32.9421579532814	chr7	6415245	6424622	9378	+	intron:164535	uc009fbk.1	100042450	mm10_genes_introns
chr8	123236918	123236918	1	-	9.20180407403049e-05	-32.967032967033	chr8	123235554	123239473	3920	+	intron:206863	uc009nur.1	71186	mm10_genes_introns
chr11	119253477	119253477	1	+	6.4595722540352e-07	-32.9745596868885	chr11	119253420	119253619	200	+	intron:279305	uc007mqc.1	207607	mm10_genes_introns
chr11	119253477	119253477	1	+	6.4595722540352e-07	-32.9745596868885	chr11	119253420	119253619	200	+	intron:279345	uc007mqf.1	207607	mm10_genes_introns
chr9	34857677	34857677	1	+	5.15411329148793e-05	-32.9824561403509	chr9	34489159	34911783	422625	+	intron:219078	uc009osg.1	67703	mm10_genes_introns
chr9	34857677	34857677	1	+	5.15411329148793e-05	-32.9824561403509	chr9	34489159	34911783	422625	+	intron:219091	uc009osh.2	67703	mm10_genes_introns
chr9	34857677	34857677	1	+	5.15411329148793e-05	-32.9824561403509	chr9	34489159	34911783	422625	+	intron:219106	uc009osi.2	67703	mm10_genes_introns
chr9	34857677	34857677	1	+	5.15411329148793e-05	-32.9824561403509	chr9	34489159	34939111	449953	+	intron:219122	uc009osj.2	67703	mm10_genes_introns
chr9	34857677	34857677	1	+	5.15411329148793e-05	-32.9824561403509	chr9	34489159	34904924	415766	+	intron:219137	uc012gqb.1	67703	mm10_genes_introns
chr13	60099908	60099908	1	+	4.87228151206521e-07	-32.9987809833401	chr13	60029862	60110478	80617	+	intron:316737	uc029sbo.1	328263	mm10_genes_introns
chr13	119488209	119488209	1	+	3.45613627148347e-12	-33.0065359477124	chr13	119488201	119492633	4433	+	intron:319160	uc029sdk.1	633640	mm10_genes_introns
chr13	48172089	48172089	1	-	1.16869434746495e-06	-33.0188679245283	chr13	48046609	48261919	215311	-	intron:321542	uc007qib.1	320614	mm10_genes_introns
chr5	116529016	116529016	1	+	5.71632268374789e-12	-33.0188679245283	chr5	116482537	116591333	108797	-	intron:136729	uc008zfc.1	68955	mm10_genes_introns
chr5	116529016	116529016	1	+	5.71632268374789e-12	-33.0188679245283	chr5	116482537	116591333	108797	-	intron:136738	uc008zfd.1	68955	mm10_genes_introns
chr13	57707938	57707938	1	+	9.45126992654533e-07	-33.0916789632386	chr13	57696156	57907401	211246	-	intron:322526	uc007qtc.2	20745	mm10_genes_introns
chr13	57707938	57707938	1	+	9.45126992654533e-07	-33.0916789632386	chr13	57700225	57907401	207177	-	intron:322536	uc011zai.1	20745	mm10_genes_introns
chr13	57707938	57707938	1	+	9.45126992654533e-07	-33.0916789632386	chr13	57700225	57907401	207177	-	intron:322547	uc007qtd.2	20745	mm10_genes_introns
chr13	57707938	57707938	1	+	9.45126992654533e-07	-33.0916789632386	chr13	57700225	57907401	207177	-	intron:322558	uc011zaj.1	20745	mm10_genes_introns
chr13	57707938	57707938	1	+	9.45126992654533e-07	-33.0916789632386	chr13	57696156	57907401	211246	-	intron:322568	uc011zak.1	20745	mm10_genes_introns
chr13	57707938	57707938	1	+	9.45126992654533e-07	-33.0916789632386	chr13	57696156	57907401	211246	-	intron:322576	uc007qte.2	20745	mm10_genes_introns
chr12	87155616	87155616	1	+	1.33752400873822e-05	-33.0952380952381	chr12	87155570	87157892	2323	+	intron:302973	uc007oil.1	14874	mm10_genes_introns
chr12	87155616	87155616	1	+	1.33752400873822e-05	-33.0952380952381	chr12	87147845	87157892	10048	+	intron:302981	uc007oim.2	14874	mm10_genes_introns
chr12	87155616	87155616	1	+	1.33752400873822e-05	-33.0952380952381	chr12	87147845	87157892	10048	+	intron:302989	uc029rui.1	14874	mm10_genes_introns
chr19	11293252	11293252	1	-	1.10376063870966e-06	-33.1131296449215	chr19	11292813	11299185	6373	+	intron:409647	uc029tri.1	75138	mm10_genes_introns
chr2	160926122	160926122	1	+	2.58912647463838e-06	-33.1435800126502	chr2	160926090	160926164	75	-	intron:63002	uc008nrm.1	NA	mm10_genes_introns
chr16	89961641	89961641	1	+	0.000117926261063813	-33.1990330378727	chr16	89956108	89974583	18476	-	intron:374788	uc007zvv.2	21844	mm10_genes_introns
chr16	89961641	89961641	1	+	0.000117926261063813	-33.1990330378727	chr16	89956108	90066520	110413	-	intron:374798	uc007zvw.2	21844	mm10_genes_introns
chr10	58659145	58659145	1	+	5.8342275342393e-05	-33.2309582309582	chr10	58630133	58675455	45323	-	intron:256242	uc007fdh.2	13608	mm10_genes_introns
chr10	69792122	69792122	1	-	7.23437784200251e-06	-33.2627865961199	chr10	69534285	69808415	274131	+	intron:246073	uc007fmt.1	11735	mm10_genes_introns
chr10	69792122	69792122	1	-	7.23437784200251e-06	-33.2627865961199	chr10	69534285	69808415	274131	+	intron:246079	uc007fmu.1	11735	mm10_genes_introns
chr10	69792122	69792122	1	-	7.23437784200251e-06	-33.2627865961199	chr10	69534285	69808415	274131	+	intron:246086	uc007fmv.1	11735	mm10_genes_introns
chr10	69792122	69792122	1	-	7.23437784200251e-06	-33.2627865961199	chr10	69534285	69808415	274131	+	intron:246094	uc007fmw.1	11735	mm10_genes_introns
chr10	69792122	69792122	1	-	7.23437784200251e-06	-33.2627865961199	chr10	69534285	69808415	274131	+	intron:246136	uc007fmx.1	11735	mm10_genes_introns
chr10	69792122	69792122	1	-	7.23437784200251e-06	-33.2627865961199	chr10	69534285	69808415	274131	+	intron:246178	uc007fmy.1	11735	mm10_genes_introns
chr10	69792122	69792122	1	-	7.23437784200251e-06	-33.2627865961199	chr10	69534285	69808415	274131	+	intron:246219	uc007fmz.1	11735	mm10_genes_introns
chr10	69792122	69792122	1	-	7.23437784200251e-06	-33.2627865961199	chr10	69534285	69808415	274131	+	intron:246260	uc007fna.1	11735	mm10_genes_introns
chr10	69792122	69792122	1	-	7.23437784200251e-06	-33.2627865961199	chr10	69534285	69808415	274131	+	intron:246300	uc007fnb.1	11735	mm10_genes_introns
chr10	69792122	69792122	1	-	7.23437784200251e-06	-33.2627865961199	chr10	69534285	69950951	416667	+	intron:246340	uc007fnc.1	11735	mm10_genes_introns
chr10	69792122	69792122	1	-	7.23437784200251e-06	-33.2627865961199	chr10	69706926	69808415	101490	+	intron:246357	uc007fnd.1	11735	mm10_genes_introns
chr10	69792122	69792122	1	-	7.23437784200251e-06	-33.2627865961199	chr10	69706926	69808415	101490	+	intron:246362	uc007fne.1	11735	mm10_genes_introns
chr10	69792122	69792122	1	-	7.23437784200251e-06	-33.2627865961199	chr10	69785673	69808415	22743	+	intron:246398	uc007fnf.1	11735	mm10_genes_introns
chr10	69792122	69792122	1	-	7.23437784200251e-06	-33.2627865961199	chr10	69785673	69808415	22743	+	intron:246401	uc007fng.1	11735	mm10_genes_introns
chr15	39841846	39841846	1	-	1.13023943952965e-06	-33.2657200811359	chr15	39828132	39841922	13791	-	intron:353545	uc007vok.2	64705	mm10_genes_introns
chr15	39841846	39841846	1	-	1.13023943952965e-06	-33.2657200811359	chr15	39828132	39841922	13791	-	intron:353554	uc007vol.2	64705	mm10_genes_introns
chr18	45286165	45286165	1	-	1.5065926366121e-08	-33.2717784022481	chr18	45269417	45401033	131617	+	intron:399930	uc008evd.2	140492	mm10_genes_introns
chr5	121592742	121592742	1	-	4.06491830311386e-05	-33.2788671023965	chr5	121580719	121593361	12643	-	intron:137252	uc008zjt.2	11669	mm10_genes_introns
chr5	121592742	121592742	1	-	4.06491830311386e-05	-33.2788671023965	chr5	121580719	121593361	12643	-	intron:137262	uc008zju.2	11669	mm10_genes_introns
chr12	108352710	108352710	1	-	1.04256789450148e-06	-33.3003206942086	chr12	108352025	108352773	749	+	intron:304230	uc007ozo.1	13116	mm10_genes_introns
chr5	23923782	23923782	1	+	7.91566827303189e-09	-33.3271923360354	chr5	23915538	23979487	63950	-	intron:128942	uc008wqu.2	84652	mm10_genes_introns
chr10	68228054	68228054	1	-	1.95603122737552e-07	-33.3333333333333	chr10	68186257	68243003	56747	-	intron:257392	uc007fmg.1	71371	mm10_genes_introns
chr10	68228054	68228054	1	-	1.95603122737552e-07	-33.3333333333333	chr10	68186257	68243003	56747	-	intron:257400	uc007fmh.1	71371	mm10_genes_introns
chr10	68228054	68228054	1	-	1.95603122737552e-07	-33.3333333333333	chr10	68186257	68243003	56747	-	intron:257410	uc011xfr.1	71371	mm10_genes_introns
chr10	68228054	68228054	1	-	1.95603122737552e-07	-33.3333333333333	chr10	68186257	68243003	56747	-	intron:257417	uc007fmj.1	71371	mm10_genes_introns
chr7	16209481	16209481	1	-	8.12998721935903e-08	-33.3333333333333	chr7	16206182	16210513	4332	-	intron:180745	uc009fhg.1	71723	mm10_genes_introns
chr7	16209481	16209481	1	-	8.12998721935903e-08	-33.3333333333333	chr7	16206182	16210513	4332	-	intron:180757	uc009fhh.1	71723	mm10_genes_introns
chr7	16209481	16209481	1	-	8.12998721935903e-08	-33.3333333333333	chr7	16206182	16210513	4332	-	intron:180773	uc009fhi.1	71723	mm10_genes_introns
chr7	16209481	16209481	1	-	8.12998721935903e-08	-33.3333333333333	chr7	16206182	16210513	4332	-	intron:180789	uc009fhj.1	71723	mm10_genes_introns
chr7	16209481	16209481	1	-	8.12998721935903e-08	-33.3333333333333	chr7	16206182	16212808	6627	-	intron:180796	uc012fad.1	71723	mm10_genes_introns
chr8	68817795	68817795	1	+	2.28764477153859e-09	-33.3333333333333	chr8	68814366	68819287	4922	+	intron:199683	uc009lwl.2	70885	mm10_genes_introns
chr8	68817795	68817795	1	+	2.28764477153859e-09	-33.3333333333333	chr8	68814366	68819287	4922	+	intron:199698	uc009lwm.2	70885	mm10_genes_introns
chr8	68817795	68817795	1	+	2.28764477153859e-09	-33.3333333333333	chr8	68814366	68819287	4922	+	intron:199714	uc009lwn.2	70885	mm10_genes_introns
chr8	68817795	68817795	1	+	2.28764477153859e-09	-33.3333333333333	chr8	68814366	68819287	4922	+	intron:199731	uc009lwo.2	70885	mm10_genes_introns
chr6	92534598	92534598	1	+	2.74215398587176e-07	-33.3333333333333	chr6	92458659	92534615	75957	-	intron:158183	uc009cyy.2	243548	mm10_genes_introns
chr6	92534598	92534598	1	+	2.74215398587176e-07	-33.3333333333333	chr6	92458659	92567303	108645	-	intron:158190	uc009cyz.2	243548	mm10_genes_introns
chr6	92534598	92534598	1	+	2.74215398587176e-07	-33.3333333333333	chr6	92458659	92705345	246687	-	intron:158197	uc009cza.2	243548	mm10_genes_introns
chr18	65817101	65817101	1	+	8.71916326939572e-13	-33.3333333333333	chr18	65816879	65817459	581	+	intron:401212	uc008ffh.1	66286	mm10_genes_introns
chr18	65817101	65817101	1	+	8.71916326939572e-13	-33.3333333333333	chr18	65816879	65817459	581	+	intron:401217	uc008ffi.1	66286	mm10_genes_introns
chr12	76235335	76235335	1	+	8.81745462609386e-10	-33.3333333333333	chr12	76221740	76239456	17717	-	intron:309008	uc007nxx.2	80384	mm10_genes_introns
chr12	76235335	76235335	1	+	8.81745462609386e-10	-33.3333333333333	chr12	76221740	76239456	17717	-	intron:309016	uc007nxy.2	80384	mm10_genes_introns
chr6	142661337	142661337	1	+	3.28463039264957e-07	-33.368569415081	chr6	142658603	142664531	5929	-	intron:162976	uc009epm.1	20928	mm10_genes_introns
chr6	142661337	142661337	1	+	3.28463039264957e-07	-33.368569415081	chr6	142658603	142664531	5929	-	intron:163015	uc009epn.1	20928	mm10_genes_introns
chr6	142661337	142661337	1	+	3.28463039264957e-07	-33.368569415081	chr6	142656676	142664531	7856	-	intron:163054	uc009epo.1	20928	mm10_genes_introns
chr6	142661337	142661337	1	+	3.28463039264957e-07	-33.368569415081	chr6	142658603	142664531	5929	-	intron:163093	uc009epp.1	20928	mm10_genes_introns
chr6	142661337	142661337	1	+	3.28463039264957e-07	-33.368569415081	chr6	142658603	142664531	5929	-	intron:163131	uc057byr.1	20928	mm10_genes_introns
chr4	130801818	130801818	1	-	5.51143303937416e-05	-33.3730158730159	chr4	130792803	130816844	24042	+	intron:95808	uc008uzr.1	20970	mm10_genes_introns
chr7	79502499	79502499	1	-	2.58786813042732e-07	-33.4065934065934	chr7	79500251	79523916	23666	+	intron:171020	uc009hyl.2	101694	mm10_genes_introns
chr7	79502499	79502499	1	-	2.58786813042732e-07	-33.4065934065934	chr7	79500251	79523916	23666	+	intron:171022	uc029wme.1	101694	mm10_genes_introns
chr7	79502499	79502499	1	-	2.58786813042732e-07	-33.4065934065934	chr7	79500251	79527762	27512	+	intron:171026	uc029wmf.1	101694	mm10_genes_introns
chr1	55970850	55970850	1	-	0.000967183370802463	-33.4140435835351	chr1	55961163	55971079	9917	+	intron:3146	uc007bao.2	329159	mm10_genes_introns
chr1	55970850	55970850	1	-	0.000967183370802463	-33.4140435835351	chr1	55970653	55971079	427	+	intron:3148	uc007bap.2	329159	mm10_genes_introns
chr11	109546204	109546204	1	+	1.49294258107288e-05	-33.4249084249084	chr11	109535338	109548013	12676	+	intron:277914	uc007mcn.1	74008	mm10_genes_introns
chr11	109546204	109546204	1	+	1.49294258107288e-05	-33.4249084249084	chr11	109543829	109548013	4185	+	intron:277918	uc007mcp.2	74008	mm10_genes_introns
chr3	153289334	153289334	1	-	6.14097280041711e-07	-33.4455606842248	chr3	153206726	153411461	204736	-	intron:86123	uc008rtw.1	20447	mm10_genes_introns
chr19	21182847	21182847	1	+	2.74896545092303e-07	-33.4596211365902	chr19	21165385	21186416	21032	-	intron:417905	uc008gyv.1	NA	mm10_genes_introns
chr5	145688087	145688087	1	-	7.61049313190922e-11	-33.4654781273631	chr5	145584731	145694048	109318	-	intron:141805	uc012egw.1	100041375	mm10_genes_introns
chr8	112589227	112589227	1	-	2.08329405258588e-06	-33.4699600906051	chr8	112570226	112616397	46172	+	intron:205892	uc009nnj.1	170571	mm10_genes_introns
chr8	112589227	112589227	1	-	2.08329405258588e-06	-33.4699600906051	chr8	112570226	112616397	46172	+	intron:205912	uc009nnk.1	170571	mm10_genes_introns
chr8	112589227	112589227	1	-	2.08329405258588e-06	-33.4699600906051	chr8	112570226	112616397	46172	+	intron:205935	uc012glb.1	170571	mm10_genes_introns
chr10	61906565	61906565	1	+	1.4758547520626e-06	-33.5516498093185	chr10	61905281	61908681	3401	-	intron:256864	uc007fgn.2	12817	mm10_genes_introns
chr10	61906565	61906565	1	+	1.4758547520626e-06	-33.5516498093185	chr10	61903141	61908681	5541	-	intron:256901	uc007fgo.2	12817	mm10_genes_introns
chr10	61906565	61906565	1	+	1.4758547520626e-06	-33.5516498093185	chr10	61903141	61908681	5541	-	intron:256934	uc007fgp.1	12817	mm10_genes_introns
chr11	62788171	62788171	1	-	3.10077619107039e-09	-33.6180984021516	chr11	62788045	62788929	885	-	intron:285605	uc007jjx.1	192651	mm10_genes_introns
chr11	62788171	62788171	1	-	3.10077619107039e-09	-33.6180984021516	chr11	62788045	62788929	885	-	intron:285610	uc007jjy.1	192651	mm10_genes_introns
chr11	62788171	62788171	1	-	3.10077619107039e-09	-33.6180984021516	chr11	62788045	62788929	885	-	intron:285614	uc007jjz.2	192651	mm10_genes_introns
chr5	130088128	130088128	1	+	9.68109367486796e-10	-33.7209302325581	chr5	130073435	130101589	28155	+	intron:124651	uc008zuc.3	22021	mm10_genes_introns
chr5	130088128	130088128	1	+	9.68109367486796e-10	-33.7209302325581	chr5	130079662	130101589	21928	+	intron:124656	uc008zud.3	22021	mm10_genes_introns
chr7	109616308	109616308	1	-	7.45332261837473e-13	-33.7325086634206	chr7	109570112	109617057	46946	-	intron:190392	uc009jdu.1	76954	mm10_genes_introns
chr7	109616308	109616308	1	-	7.45332261837473e-13	-33.7325086634206	chr7	109570112	109617057	46946	-	intron:190410	uc009jdv.1	76954	mm10_genes_introns
chr5	145168379	145168379	1	+	0.000403152758673502	-33.7591947348045	chr5	145167460	145170514	3055	+	intron:126704	uc009ami.3	54188	mm10_genes_introns
chr5	145168379	145168379	1	+	0.000403152758673502	-33.7591947348045	chr5	145167460	145170514	3055	+	intron:126711	uc009amj.2	54188	mm10_genes_introns
chr5	145168379	145168379	1	+	0.000403152758673502	-33.7591947348045	chr5	145167460	145170514	3055	+	intron:126717	uc012egu.2	54188	mm10_genes_introns
chr18	4657642	4657642	1	+	2.7528938849631e-10	-33.7662337662338	chr18	4649406	4672514	23109	+	intron:396805	uc008dyl.1	240185	mm10_genes_introns
chr18	4657642	4657642	1	+	2.7528938849631e-10	-33.7662337662338	chr18	4649406	4672514	23109	+	intron:396807	uc012ayy.1	240185	mm10_genes_introns
chr10	110931115	110931115	1	+	0.000281776717261491	-33.7730532786885	chr10	110920255	110931954	11700	+	intron:251261	uc007gzs.2	13008	mm10_genes_introns
chr9	119973696	119973696	1	+	1.78664174736231e-08	-33.7790804176589	chr9	119973679	119974153	475	-	intron:241789	uc009sbu.1	215418	mm10_genes_introns
chr9	119973696	119973696	1	+	1.78664174736231e-08	-33.7790804176589	chr9	119973679	119974153	475	-	intron:241792	uc009sbv.1	215418	mm10_genes_introns
chr15	97900778	97900778	1	-	1.0571900736591e-08	-33.8146811070999	chr15	97888489	97908234	19746	-	intron:360248	uc007xlk.1	22337	mm10_genes_introns
chr18	22984781	22984781	1	+	4.87493971311105e-08	-33.845126835781	chr18	22952311	23038557	86247	-	intron:403763	uc008efq.2	319211	mm10_genes_introns
chr18	22984781	22984781	1	+	4.87493971311105e-08	-33.845126835781	chr18	22952311	23039778	87468	-	intron:403772	uc008efr.2	319211	mm10_genes_introns
chr11	119085056	119085056	1	+	1.83622570155264e-07	-33.8566195709053	chr11	119084629	119085756	1128	-	intron:296000	uc007mpw.2	12418	mm10_genes_introns
chr11	119085056	119085056	1	+	1.83622570155264e-07	-33.8566195709053	chr11	119084629	119085756	1128	-	intron:296004	uc007mpx.2	12418	mm10_genes_introns
chr9	62369368	62369368	1	-	1.00072877535482e-10	-33.8983050847458	chr9	62341555	62371719	30165	+	intron:221930	uc009qah.3	11737	mm10_genes_introns
chr4	46452465	46452465	1	+	7.62144064778133e-09	-33.8983050847458	chr4	46451350	46460089	8740	+	intron:88941	uc008stt.1	67628	mm10_genes_introns
chr4	46452465	46452465	1	+	7.62144064778133e-09	-33.8983050847458	chr4	46451350	46460089	8740	+	intron:88947	uc012dds.1	67628	mm10_genes_introns
chr1	46715983	46715983	1	+	3.20058839803452e-08	-33.8983050847458	chr1	46689089	46725025	35937	+	intron:2748	uc007axb.2	100101919	mm10_genes_introns
chr4	129258000	129258000	1	-	1.40909694156663e-07	-33.9009287925697	chr4	129226014	129261330	35317	-	intron:108028	uc008uwo.1	97130	mm10_genes_introns
chr11	5257371	5257371	1	+	1.00362750436334e-23	-33.9130434782609	chr11	5243938	5261434	17497	-	intron:280913	uc007hwh.1	84035	mm10_genes_introns
chr12	28502642	28502642	1	-	3.04196372293821e-11	-33.9285714285714	chr12	28438472	28516646	78175	-	intron:306888	uc007nfo.1	68511	mm10_genes_introns
chr5	129757033	129757033	1	-	5.68694542047231e-06	-33.9324618736383	chr5	129754926	129757078	2153	+	intron:124599	uc008ztf.2	14467	mm10_genes_introns
chr4	17876103	17876103	1	-	4.72270952317894e-05	-33.9719029374202	chr4	17853853	17987571	133719	+	intron:86981	uc008sbu.2	17389	mm10_genes_introns
chr4	17876103	17876103	1	-	4.72270952317894e-05	-33.9719029374202	chr4	17853853	17987571	133719	+	intron:86991	uc008sbv.2	17389	mm10_genes_introns
chr4	17876103	17876103	1	-	4.72270952317894e-05	-33.9719029374202	chr4	17853853	17987571	133719	+	intron:86995	uc008sbw.3	17389	mm10_genes_introns
chr5	144399273	144399273	1	-	7.49643959619629e-05	-33.984867591425	chr5	144305147	144446379	141233	+	intron:126538	uc009alp.2	55950	mm10_genes_introns
chr10	117085760	117085760	1	-	1.69706598872837e-13	-34.0019311797753	chr10	117085124	117099942	14819	-	intron:262192	uc007hct.1	327826	mm10_genes_introns
chr10	117085760	117085760	1	-	1.69706598872837e-13	-34.0019311797753	chr10	117085124	117099942	14819	-	intron:262197	uc007hcu.1	327826	mm10_genes_introns
chr11	60744939	60744939	1	-	0.000303314053397164	-34.0029761904762	chr11	60744056	60745816	1761	-	intron:284957	uc007jgk.1	21975	mm10_genes_introns
chr11	60744939	60744939	1	-	0.000303314053397164	-34.0029761904762	chr11	60744056	60745816	1761	-	intron:284976	uc007jgl.1	21975	mm10_genes_introns
chr11	60744939	60744939	1	-	0.000303314053397164	-34.0029761904762	chr11	60744056	60745816	1761	-	intron:284993	uc007jgm.1	21975	mm10_genes_introns
chr4	151604679	151604679	1	+	0.000474896548229346	-34.0053050397878	chr4	151586483	151830417	243935	-	intron:111766	uc008vyn.2	100072	mm10_genes_introns
chr4	151604679	151604679	1	+	0.000474896548229346	-34.0053050397878	chr4	151586483	151830417	243935	-	intron:111789	uc012dpz.1	100072	mm10_genes_introns
chr4	151604679	151604679	1	+	0.000474896548229346	-34.0053050397878	chr4	151586483	151639057	52575	-	intron:111794	uc008vyp.2	100072	mm10_genes_introns
chr4	15970538	15970538	1	-	3.88093841681511e-07	-34.0425531914894	chr4	15969459	15970720	1262	+	intron:86962	uc008sbn.1	27354	mm10_genes_introns
chr15	79401636	79401636	1	-	4.53695314807773e-08	-34.0909090909091	chr15	79378714	79402846	24133	-	intron:357519	uc029stl.1	223693	mm10_genes_introns
chr15	79401636	79401636	1	-	4.53695314807773e-08	-34.0909090909091	chr15	79378714	79403184	24471	-	intron:357527	uc007wti.1	223693	mm10_genes_introns
chr15	79401636	79401636	1	-	4.53695314807773e-08	-34.0909090909091	chr15	79378714	79403184	24471	-	intron:357536	uc007wtj.1	223693	mm10_genes_introns
chr15	79401636	79401636	1	-	4.53695314807773e-08	-34.0909090909091	chr15	79369989	79403184	33196	-	intron:357542	uc029stm.1	223693	mm10_genes_introns
chr10	49704546	49704546	1	+	8.57863203689666e-10	-34.1081501653375	chr10	49578303	49783144	204842	-	intron:255974	uc007fag.2	14806	mm10_genes_introns
chr10	49704546	49704546	1	+	8.57863203689666e-10	-34.1081501653375	chr10	49578303	49783144	204842	-	intron:255990	uc007fah.2	14806	mm10_genes_introns
chr10	49704546	49704546	1	+	8.57863203689666e-10	-34.1081501653375	chr10	49578303	49783144	204842	-	intron:255997	uc007fai.1	14806	mm10_genes_introns
chr15	31603800	31603800	1	-	8.59047097383086e-07	-34.1191066997519	chr15	31602150	31605910	3761	+	intron:345914	uc007vkk.1	68073	mm10_genes_introns
chr15	31603800	31603800	1	-	8.59047097383086e-07	-34.1191066997519	chr15	31603575	31605910	2336	+	intron:345919	uc007vkl.1	68073	mm10_genes_introns
chr13	13721599	13721599	1	+	5.68444271401688e-05	-34.1644689522896	chr13	13712861	13725813	12953	+	intron:313861	uc007pmj.1	17101	mm10_genes_introns
chr13	13721599	13721599	1	+	5.68444271401688e-05	-34.1644689522896	chr13	13712861	13725813	12953	+	intron:313879	uc007pmk.1	17101	mm10_genes_introns
chr10	80956483	80956483	1	+	2.3466753296249e-08	-34.2027635460332	chr10	80952947	80997991	45045	-	intron:259619	uc007gfm.1	14708	mm10_genes_introns
chr10	80956483	80956483	1	+	2.3466753296249e-08	-34.2027635460332	chr10	80952947	80997991	45045	-	intron:259622	uc007gfn.1	14708	mm10_genes_introns
chr2	164608752	164608752	1	+	2.18276573603265e-11	-34.2571261561737	chr2	164608686	164608781	96	-	intron:63438	uc008nvj.2	277343	mm10_genes_introns
chr2	164608752	164608752	1	+	2.18276573603265e-11	-34.2571261561737	chr2	164608686	164608781	96	-	intron:63445	uc008nvi.1	277343	mm10_genes_introns
chr2	164608752	164608752	1	+	2.18276573603265e-11	-34.2571261561737	chr2	164608686	164608781	96	-	intron:63452	uc008nvk.2	277343	mm10_genes_introns
chr14	69918607	69918607	1	+	3.22763833176652e-10	-34.2857142857143	chr14	69851755	69963439	111685	+	intron:333733	uc007una.2	73523	mm10_genes_introns
chr7	100179671	100179671	1	-	6.27432265748457e-09	-34.3149038461538	chr7	100178243	100181135	2893	+	intron:172619	uc009imm.2	57442	mm10_genes_introns
chr7	100179671	100179671	1	-	6.27432265748457e-09	-34.3149038461538	chr7	100178767	100181150	2384	+	intron:172622	uc009imn.2	57442	mm10_genes_introns
chr7	100179671	100179671	1	-	6.27432265748457e-09	-34.3149038461538	chr7	100178767	100181150	2384	+	intron:172625	uc009imo.2	57442	mm10_genes_introns
chr7	100179671	100179671	1	-	6.27432265748457e-09	-34.3149038461538	chr7	100178767	100181150	2384	+	intron:172628	uc009imp.2	57442	mm10_genes_introns
chr7	100179671	100179671	1	-	6.27432265748457e-09	-34.3149038461538	chr7	100178767	100184137	5371	+	intron:172631	uc012fpy.1	57442	mm10_genes_introns
chr7	100179671	100179671	1	-	6.27432265748457e-09	-34.3149038461538	chr7	100178767	100181135	2369	+	intron:172632	uc029wng.1	57442	mm10_genes_introns
chr6	101267207	101267207	1	+	1.45245199054722e-15	-34.327485380117	chr6	101172448	101354393	181946	-	intron:158902	uc009dcd.2	55983	mm10_genes_introns
chr6	101267207	101267207	1	+	1.45245199054722e-15	-34.327485380117	chr6	101172448	101354393	181946	-	intron:158910	uc012eps.1	55983	mm10_genes_introns
chr6	101267207	101267207	1	+	1.45245199054722e-15	-34.327485380117	chr6	101180127	101354393	174267	-	intron:158914	uc009dcf.1	55983	mm10_genes_introns
chr17	70748630	70748630	1	-	3.34722012480526e-06	-34.3428403410762	chr17	70718226	70761074	42849	+	intron:384761	uc008dlb.2	224997	mm10_genes_introns
chr17	70748630	70748630	1	-	3.34722012480526e-06	-34.3428403410762	chr17	70662810	70761074	98265	+	intron:384774	uc008dlc.2	224997	mm10_genes_introns
chr17	70748630	70748630	1	-	3.34722012480526e-06	-34.3428403410762	chr17	70662810	70761074	98265	+	intron:384787	uc008dld.2	224997	mm10_genes_introns
chr17	70748630	70748630	1	-	3.34722012480526e-06	-34.3428403410762	chr17	70662810	70761074	98265	+	intron:384797	uc008dlf.2	224997	mm10_genes_introns
chr17	70748630	70748630	1	-	3.34722012480526e-06	-34.3428403410762	chr17	70718226	70761074	42849	+	intron:384807	uc008dle.2	224997	mm10_genes_introns
chr17	70748630	70748630	1	-	3.34722012480526e-06	-34.3428403410762	chr17	70662810	70761074	98265	+	intron:384817	uc008dli.2	224997	mm10_genes_introns
chr17	70748630	70748630	1	-	3.34722012480526e-06	-34.3428403410762	chr17	70662810	70761074	98265	+	intron:384826	uc008dlj.1	224997	mm10_genes_introns
chr17	70748630	70748630	1	-	3.34722012480526e-06	-34.3428403410762	chr17	70718226	70761074	42849	+	intron:384837	uc008dll.2	224997	mm10_genes_introns
chr17	70748630	70748630	1	-	3.34722012480526e-06	-34.3428403410762	chr17	70718226	70761158	42933	+	intron:384844	uc012awm.1	224997	mm10_genes_introns
chr13	76526279	76526279	1	+	6.44209275078678e-09	-34.375	chr13	76385252	76641711	256460	+	intron:317609	uc007rgn.1	78771	mm10_genes_introns
chr11	116954125	116954125	1	-	1.29068661686262e-05	-34.3858298036196	chr11	116948685	116966706	18022	+	intron:278895	uc007mmu.1	268510	mm10_genes_introns
chr11	116954125	116954125	1	-	1.29068661686262e-05	-34.3858298036196	chr11	116948685	116966706	18022	+	intron:278911	uc033gbm.1	268510	mm10_genes_introns
chr8	112589056	112589056	1	+	0.000367406144974767	-34.394341290893	chr8	112570226	112616397	46172	+	intron:205892	uc009nnj.1	170571	mm10_genes_introns
chr8	112589056	112589056	1	+	0.000367406144974767	-34.394341290893	chr8	112570226	112616397	46172	+	intron:205912	uc009nnk.1	170571	mm10_genes_introns
chr8	112589056	112589056	1	+	0.000367406144974767	-34.394341290893	chr8	112570226	112616397	46172	+	intron:205935	uc012glb.1	170571	mm10_genes_introns
chr6	51554118	51554118	1	-	2.32886128778171e-05	-34.3984962406015	chr6	51524035	51562017	37983	+	intron:145789	uc009bxs.2	71982	mm10_genes_introns
chr6	51554118	51554118	1	-	2.32886128778171e-05	-34.3984962406015	chr6	51544753	51562017	17265	+	intron:145795	uc009bxt.1	71982	mm10_genes_introns
chr6	51554118	51554118	1	-	2.32886128778171e-05	-34.3984962406015	chr6	51544650	51562017	17368	+	intron:145801	uc009bxu.2	71982	mm10_genes_introns
chr4	151446186	151446186	1	-	9.57227063942897e-08	-34.4402601848682	chr4	151290104	151453283	163180	-	intron:111764	uc008vyn.2	100072	mm10_genes_introns
chr4	151446186	151446186	1	-	9.57227063942897e-08	-34.4402601848682	chr4	151290104	151453283	163180	-	intron:111787	uc012dpz.1	100072	mm10_genes_introns
chr12	53324934	53324934	1	-	1.63771441366081e-11	-34.4444444444444	chr12	53248748	53354344	105597	+	intron:299738	uc007nno.1	27386	mm10_genes_introns
chr12	53324934	53324934	1	-	1.63771441366081e-11	-34.4444444444444	chr12	53248748	53501033	252286	+	intron:299749	uc007nnp.1	27386	mm10_genes_introns
chr12	53324934	53324934	1	-	1.63771441366081e-11	-34.4444444444444	chr12	53253096	53501033	247938	+	intron:299759	uc033gdn.1	27386	mm10_genes_introns
chr11	103079158	103079158	1	+	3.9917923008227e-08	-34.5588235294118	chr11	103078468	103079539	1072	-	intron:292868	uc007ltf.2	72469	mm10_genes_introns
chr16	23017107	23017107	1	+	7.18373113209053e-05	-34.5712596096984	chr16	23012170	23024839	12670	-	intron:371629	uc007ysx.1	385643	mm10_genes_introns
chr16	23017107	23017107	1	+	7.18373113209053e-05	-34.5712596096984	chr16	23012170	23024839	12670	-	intron:371639	uc007ysy.1	385643	mm10_genes_introns
chr16	23017107	23017107	1	+	7.18373113209053e-05	-34.5712596096984	chr16	23012170	23024839	12670	-	intron:371648	uc007ysz.1	385643	mm10_genes_introns
chr16	23017107	23017107	1	+	7.18373113209053e-05	-34.5712596096984	chr16	23012170	23024839	12670	-	intron:371658	uc012adq.1	385643	mm10_genes_introns
chr11	101981883	101981883	1	+	1.85085215957413e-13	-34.5755693581781	chr11	101981844	101984611	2768	-	intron:292203	uc007lqa.2	72349	mm10_genes_introns
chr7	19375155	19375155	1	+	4.83445188188746e-07	-34.586077747643	chr7	19373385	19375249	1865	+	intron:165424	uc009flo.1	333654	mm10_genes_introns
chr7	19375155	19375155	1	+	4.83445188188746e-07	-34.586077747643	chr7	19373385	19375249	1865	+	intron:165436	uc009flp.1	333654	mm10_genes_introns
chr15	58035027	58035027	1	-	1.11960393556392e-09	-34.5911375057104	chr15	58031101	58069318	38218	-	intron:354263	uc007vtc.2	75758	mm10_genes_introns
chr1	106758726	106758726	1	+	1.72118712385415e-09	-34.5974025974026	chr1	106755534	106759543	4010	-	intron:20851	uc007cgy.2	70750	mm10_genes_introns
chr1	106758726	106758726	1	+	1.72118712385415e-09	-34.5974025974026	chr1	106755534	106759543	4010	-	intron:20859	uc057avg.1	70750	mm10_genes_introns
chr2	144393298	144393298	1	+	7.55182280910676e-05	-34.6164346164346	chr2	144389357	144393303	3947	+	intron:41372	uc008mqy.2	228714	mm10_genes_introns
chr2	144393298	144393298	1	+	7.55182280910676e-05	-34.6164346164346	chr2	144389357	144393303	3947	+	intron:41382	uc008mqz.3	228714	mm10_genes_introns
chr5	117665465	117665465	1	+	4.67557131986337e-07	-34.6177370030581	chr5	117617017	117668297	51281	+	intron:122864	uc057bvh.1	333050	mm10_genes_introns
chr5	123120150	123120150	1	+	2.97562268749244e-08	-34.6428571428571	chr5	123119595	123120295	701	-	intron:137818	uc008znd.1	23912	mm10_genes_introns
chr5	123120150	123120150	1	+	2.97562268749244e-08	-34.6428571428571	chr5	123119595	123120295	701	-	intron:137822	uc008zne.1	23912	mm10_genes_introns
chr5	123046517	123046517	1	+	4.61847834263519e-06	-34.7358923884514	chr5	123041241	123046630	5390	-	intron:137809	uc008zmz.1	74890	mm10_genes_introns
chr5	123046517	123046517	1	+	4.61847834263519e-06	-34.7358923884514	chr5	123041241	123046630	5390	-	intron:137813	uc008zna.1	74890	mm10_genes_introns
chr5	123046517	123046517	1	+	4.61847834263519e-06	-34.7358923884514	chr5	123041241	123046630	5390	-	intron:137816	uc008znb.1	74890	mm10_genes_introns
chr10	109853731	109853731	1	-	0.00222650582251008	-34.7617524784138	chr10	109853535	109863751	10217	-	intron:261862	uc007gzl.1	260315	mm10_genes_introns
chr11	117870258	117870258	1	+	0.00041978707986629	-34.8178137651822	chr11	117869809	117870434	626	-	intron:295622	uc007moh.2	71776	mm10_genes_introns
chr11	117870258	117870258	1	+	0.00041978707986629	-34.8178137651822	chr11	117869809	117870434	626	-	intron:295628	uc011yik.1	71776	mm10_genes_introns
chr10	28811859	28811859	1	+	2.28024629485462e-06	-34.8251748251748	chr10	28782743	28863299	80557	+	intron:243927	uc007esp.2	210757	mm10_genes_introns
chr10	28811859	28811859	1	+	2.28024629485462e-06	-34.8251748251748	chr10	28782743	28880950	98208	+	intron:243933	uc007esq.2	210757	mm10_genes_introns
chr4	134666381	134666381	1	-	7.84276689286756e-11	-34.8261134838316	chr4	134640384	134702944	62561	-	intron:109176	uc012dmw.1	230815	mm10_genes_introns
chr4	134666381	134666381	1	-	7.84276689286756e-11	-34.8261134838316	chr4	134640384	134702944	62561	-	intron:109184	uc008vfm.2	230815	mm10_genes_introns
chr10	80299717	80299717	1	-	2.20092704668263e-10	-34.8432343234323	chr10	79697326	80369543	672218	-	intron:258885	uc029qzy.1	100568459	mm10_genes_introns
chr9	70259666	70259666	1	+	6.44632937740787e-08	-34.8484848484849	chr9	70207704	70286911	79208	+	intron:223062	uc009qnv.1	71602	mm10_genes_introns
chr9	70259666	70259666	1	+	6.44632937740787e-08	-34.8484848484849	chr9	70207704	70286911	79208	+	intron:223065	uc009qnw.1	71602	mm10_genes_introns
chr9	70259666	70259666	1	+	6.44632937740787e-08	-34.8484848484849	chr9	70207704	70286911	79208	+	intron:223082	uc009qnx.1	71602	mm10_genes_introns
chr9	70259666	70259666	1	+	6.44632937740787e-08	-34.8484848484849	chr9	70207704	70286911	79208	+	intron:223109	uc012gwk.1	71602	mm10_genes_introns
chr5	3491376	3491376	1	-	2.20860906160543e-11	-34.8640726478533	chr5	3473229	3515453	42225	+	intron:112709	uc008wgu.2	12571	mm10_genes_introns
chr5	65390681	65390681	1	-	1.03008464361972e-06	-34.8979591836735	chr5	65390484	65390738	255	-	intron:131850	uc008xnp.2	20005	mm10_genes_introns
chr10	7458535	7458535	1	-	5.18981393758462e-08	-34.9099659779272	chr10	7457209	7473253	16045	-	intron:253884	uc029qvm.1	77777	mm10_genes_introns
chr10	7458535	7458535	1	-	5.18981393758462e-08	-34.9099659779272	chr10	7456616	7473253	16638	-	intron:253888	uc029qvn.1	77777	mm10_genes_introns
chr10	7458535	7458535	1	-	5.18981393758462e-08	-34.9099659779272	chr10	7457209	7473253	16045	-	intron:253892	uc029qvo.1	77777	mm10_genes_introns
chr10	7458535	7458535	1	-	5.18981393758462e-08	-34.9099659779272	chr10	7457070	7473253	16184	-	intron:253896	uc029qvp.1	77777	mm10_genes_introns
chr16	91591600	91591600	1	+	9.47413160493796e-08	-34.9633811412878	chr16	91587082	91597581	10500	-	intron:375098	uc007zxr.1	77975	mm10_genes_introns
chr1	93604073	93604073	1	+	9.28870631338456e-08	-34.9848484848485	chr1	93603468	93604209	742	+	intron:7526	uc007cec.2	227377	mm10_genes_introns
chr3	88623209	88623209	1	+	2.41011615079492e-06	-35.0299401197605	chr3	88616655	88629786	13132	+	intron:69977	uc008pvu.2	16800	mm10_genes_introns
chr3	88623209	88623209	1	+	2.41011615079492e-06	-35.0299401197605	chr3	88616655	88629786	13132	+	intron:69992	uc008pvv.2	16800	mm10_genes_introns
chr3	88623209	88623209	1	+	2.41011615079492e-06	-35.0299401197605	chr3	88621322	88629786	8465	+	intron:70013	uc008pvw.2	16800	mm10_genes_introns
chr3	88623209	88623209	1	+	2.41011615079492e-06	-35.0299401197605	chr3	88621322	88629786	8465	+	intron:70025	uc008pvx.2	16800	mm10_genes_introns
chr3	88623209	88623209	1	+	2.41011615079492e-06	-35.0299401197605	chr3	88621600	88629786	8187	+	intron:70046	uc008pvy.2	16800	mm10_genes_introns
chr3	88623209	88623209	1	+	2.41011615079492e-06	-35.0299401197605	chr3	88621600	88629786	8187	+	intron:70067	uc008pvz.2	16800	mm10_genes_introns
chr10	49704554	49704554	1	+	2.6496346759124e-11	-35.0515463917526	chr10	49578303	49783144	204842	-	intron:255974	uc007fag.2	14806	mm10_genes_introns
chr10	49704554	49704554	1	+	2.6496346759124e-11	-35.0515463917526	chr10	49578303	49783144	204842	-	intron:255990	uc007fah.2	14806	mm10_genes_introns
chr10	49704554	49704554	1	+	2.6496346759124e-11	-35.0515463917526	chr10	49578303	49783144	204842	-	intron:255997	uc007fai.1	14806	mm10_genes_introns
chr15	97762153	97762153	1	-	1.30265835356075e-07	-35.1344086021505	chr15	97761733	97766761	5029	-	intron:360000	uc007xkz.2	223864	mm10_genes_introns
chr15	97762153	97762153	1	-	1.30265835356075e-07	-35.1344086021505	chr15	97761733	97766761	5029	-	intron:360027	uc007xla.2	223864	mm10_genes_introns
chr15	97762153	97762153	1	-	1.30265835356075e-07	-35.1344086021505	chr15	97761733	97766761	5029	-	intron:360053	uc011zym.1	223864	mm10_genes_introns
chr7	89759129	89759129	1	+	7.72978821423591e-06	-35.1794005909667	chr7	89739957	89786425	46469	+	intron:171780	uc009igc.1	109264	mm10_genes_introns
chr7	89759129	89759129	1	+	7.72978821423591e-06	-35.1794005909667	chr7	89739957	89786425	46469	+	intron:171785	uc009igd.1	109264	mm10_genes_introns
chr7	89759129	89759129	1	+	7.72978821423591e-06	-35.1794005909667	chr7	89739957	89786425	46469	+	intron:171795	uc009ige.1	109264	mm10_genes_introns
chr7	89759129	89759129	1	+	7.72978821423591e-06	-35.1794005909667	chr7	89739957	89763319	23363	+	intron:171807	uc012fou.1	109264	mm10_genes_introns
chr3	68525315	68525315	1	-	3.32692332278205e-08	-35.1846930640446	chr3	68495258	68596149	100892	+	intron:68728	uc012cqg.1	100505386	mm10_genes_introns
chr3	68525315	68525315	1	-	3.32692332278205e-08	-35.1846930640446	chr3	68055399	68596149	540751	+	intron:68737	uc056zsu.1	100505386	mm10_genes_introns
chr3	68525315	68525315	1	-	3.32692332278205e-08	-35.1846930640446	chr3	68495258	68596149	100892	+	intron:68744	uc012cqh.1	30953	mm10_genes_introns
chr3	68525315	68525315	1	-	3.32692332278205e-08	-35.1846930640446	chr3	68065008	68596149	531142	+	intron:68750	uc012cqi.1	30953	mm10_genes_introns
chr3	68525315	68525315	1	-	3.32692332278205e-08	-35.1846930640446	chr3	68495258	68596149	100892	+	intron:68757	uc008plr.3	30953	mm10_genes_introns
chr3	68525315	68525315	1	-	3.32692332278205e-08	-35.1846930640446	chr3	68495258	68596149	100892	+	intron:68764	uc008pls.3	30953	mm10_genes_introns
chr16	44531637	44531637	1	-	3.47615274851648e-10	-35.1851851851852	chr16	44521336	44558437	37102	-	intron:373303	uc007zhl.1	117606	mm10_genes_introns
chr16	44531637	44531637	1	-	3.47615274851648e-10	-35.1851851851852	chr16	44521336	44558437	37102	-	intron:373321	uc007zhm.1	117606	mm10_genes_introns
chr16	44531637	44531637	1	-	3.47615274851648e-10	-35.1851851851852	chr16	44521336	44558437	37102	-	intron:373327	uc007zhn.1	117606	mm10_genes_introns
chr11	76060269	76060269	1	+	3.95447899660063e-08	-35.1851851851852	chr11	76048578	76062984	14407	-	intron:287942	uc007kfa.1	68299	mm10_genes_introns
chr11	76060269	76060269	1	+	3.95447899660063e-08	-35.1851851851852	chr11	76048578	76062984	14407	-	intron:287963	uc011xzq.1	68299	mm10_genes_introns
chr9	115206035	115206035	1	+	3.25160058590935e-05	-35.1967799642218	chr9	115176083	115207513	31431	+	intron:228487	uc009ryl.1	74486	mm10_genes_introns
chr9	115206035	115206035	1	+	3.25160058590935e-05	-35.1967799642218	chr9	115176083	115207513	31431	+	intron:228496	uc009rym.1	74486	mm10_genes_introns
chr9	115206035	115206035	1	+	3.25160058590935e-05	-35.1967799642218	chr9	115176083	115207513	31431	+	intron:228504	uc009ryn.1	74486	mm10_genes_introns
chr10	58659156	58659156	1	+	1.77742822337459e-05	-35.2053352053352	chr10	58630133	58675455	45323	-	intron:256242	uc007fdh.2	13608	mm10_genes_introns
chr7	25780943	25780943	1	+	9.11402079650943e-06	-35.2205398288348	chr7	25778705	25785833	7129	-	intron:182000	uc009ftx.2	26362	mm10_genes_introns
chr7	25780943	25780943	1	+	9.11402079650943e-06	-35.2205398288348	chr7	25778705	25785833	7129	-	intron:182018	uc009fty.2	26362	mm10_genes_introns
chr7	25780943	25780943	1	+	9.11402079650943e-06	-35.2205398288348	chr7	25778705	25785833	7129	-	intron:182035	uc012ffy.1	26362	mm10_genes_introns
chr7	25780943	25780943	1	+	9.11402079650943e-06	-35.2205398288348	chr7	25778705	25785833	7129	-	intron:182048	uc009ftz.2	26362	mm10_genes_introns
chr4	117417705	117417705	1	+	1.06564259090032e-06	-35.2898550724638	chr4	117307679	117489588	181910	-	intron:106269	uc008uip.2	66743	mm10_genes_introns
chr4	117417705	117417705	1	+	1.06564259090032e-06	-35.2898550724638	chr4	117307679	117489588	181910	-	intron:106271	uc008uiq.2	66743	mm10_genes_introns
chr5	147388800	147388800	1	+	1.06031987088877e-05	-35.2941176470588	chr5	147383507	147400219	16713	-	intron:141948	uc009aob.2	14255	mm10_genes_introns
chr17	79887634	79887634	1	-	3.19972193780612e-05	-35.3077816492451	chr17	79876047	79895908	19862	-	intron:395769	uc008dqe.2	56298	mm10_genes_introns
chr17	79887634	79887634	1	-	3.19972193780612e-05	-35.3077816492451	chr17	79865177	79895908	30732	-	intron:395780	uc008dqf.2	56298	mm10_genes_introns
chr17	79887634	79887634	1	-	3.19972193780612e-05	-35.3077816492451	chr17	79865177	79895908	30732	-	intron:395792	uc008dqg.2	56298	mm10_genes_introns
chr17	79887634	79887634	1	-	3.19972193780612e-05	-35.3077816492451	chr17	79876047	79895908	19862	-	intron:395793	uc008dqh.1	56298	mm10_genes_introns
chr5	131719698	131719698	1	+	0.000179155743227144	-35.3317102860621	chr5	131533873	131770759	236887	-	intron:138986	uc008zuv.1	319974	mm10_genes_introns
chr7	86808736	86808736	1	-	2.1615894081953e-06	-35.3510226644555	chr7	86803722	86811112	7391	+	intron:171662	uc012foq.1	546983	mm10_genes_introns
[truncated: 2,590 more rows]

## Sheet: Table S3
Table S3
seqnames	start	end	width	strand	qvalue	meth.diff	annot.seqnames	annot.start	annot.end	annot.width	annot.strand	annot.id	annot.tx_id	annot.gene_id	annot.type
chr13	54088974	54088974	1	-	1.84597536192448e-08	-32	chr13	54085946	54089228	3283	+	exon:361039	uc056ytr.1	NA	mm10_genes_exons
chr13	54088974	54088974	1	-	1.84597536192448e-08	-32	chr13	54088889	54089059	171	+	exon:361030	uc007qoa.2	14057	mm10_genes_exons
chr11	116232856	116232856	1	-	0.00982638917538199	-30	chr11	116232825	116232986	162	-	exon:337198	uc007mkp.1	14027	mm10_genes_exons
chr7	31142849	31142849	1	-	4.50281238840459e-12	-30	chr7	31142804	31142888	85	-	exon:210392	uc009gif.1	52857	mm10_genes_exons
chr7	31142849	31142849	1	-	4.50281238840459e-12	-30	chr7	31142804	31142888	85	-	exon:210411	uc009gig.1	52857	mm10_genes_exons
chr19	60757264	60757264	1	-	1.53887868519191e-05	-30	chr19	60755987	60759914	3928	+	exon:473940	uc008ibw.1	332397	mm10_genes_exons
chr10	13090852	13090852	1	+	5.82995850769518e-07	-30	chr10	13090788	13091024	237	+	exon:277494	uc011xag.1	22634	mm10_genes_exons
chr10	13090852	13090852	1	+	5.82995850769518e-07	-30	chr10	13090788	13091024	237	+	exon:277502	uc007ekk.3	22634	mm10_genes_exons
chr10	13090852	13090852	1	+	5.82995850769518e-07	-30	chr10	13090788	13091024	237	+	exon:277510	uc007ekl.3	22634	mm10_genes_exons
chr10	13090852	13090852	1	+	5.82995850769518e-07	-30	chr10	13090788	13091024	237	+	exon:277519	uc007ekm.2	22634	mm10_genes_exons
chr11	50234920	50234920	1	-	5.65580913360114e-05	-26	chr11	50234606	50235103	498	+	exon:304927	uc007iry.2	103534	mm10_genes_exons
chr11	79962268	79962268	1	+	3.56033636776632e-07	-26	chr11	79962218	79962387	170	-	exon:329719	uc007klb.1	216987	mm10_genes_exons
chr8	78712009	78712009	1	+	0.00328400558634182	30	chr8	78710317	78712757	2441	+	exon:230209	uc012ggh.2	76775	mm10_genes_exons
chr14	105589667	105589667	1	-	7.07359564376646e-14	40	chr14	105589549	105589673	125	+	exon:383023	uc011zpn.3	380930	mm10_genes_exons
chr14	105589667	105589667	1	-	7.07359564376646e-14	40	chr14	105589549	105589673	125	+	exon:383026	uc011zpo.3	380930	mm10_genes_exons
chr14	105589667	105589667	1	-	7.07359564376646e-14	40	chr14	105589549	105589673	125	+	exon:383029	uc011zpp.3	380930	mm10_genes_exons
chr14	105589667	105589667	1	-	7.07359564376646e-14	40	chr14	105589549	105589673	125	+	exon:383032	uc011zpq.3	380930	mm10_genes_exons
chr14	105589667	105589667	1	-	7.07359564376646e-14	40	chr14	105589549	105589673	125	+	exon:383034	uc007uxu.2	380930	mm10_genes_exons
chr6	127130423	127130423	1	+	1.78048011766726e-07	40	chr6	127125709	127130487	4779	-	exon:184008	uc009dvr.1	12444	mm10_genes_exons
chr19	5696199	5696199	1	+	6.63807987582369e-08	48	chr19	5696007	5696250	244	+	exon:466902	uc008get.1	26403	mm10_genes_exons
chr19	5696199	5696199	1	+	6.63807987582369e-08	48	chr19	5696007	5696250	244	+	exon:466912	uc012bhb.1	26403	mm10_genes_exons
chr17	56318079	56318079	1	+	8.09929067890951e-05	-25.0160544567172	chr17	56317991	56318150	160	+	exon:438759	uc008dbp.2	18140	mm10_genes_exons
chr17	56318079	56318079	1	+	8.09929067890951e-05	-25.0160544567172	chr17	56317991	56318150	160	+	exon:438776	uc008dbq.2	18140	mm10_genes_exons
chr17	56318079	56318079	1	+	8.09929067890951e-05	-25.0160544567172	chr17	56317991	56318150	160	+	exon:438793	uc008dbr.1	18140	mm10_genes_exons
chr17	56318079	56318079	1	+	8.09929067890951e-05	-25.0160544567172	chr17	56317991	56318150	160	+	exon:438810	uc008dbs.1	18140	mm10_genes_exons
chr7	29894847	29894847	1	-	3.97365709359532e-06	-25.0376949858815	chr7	29893337	29896426	3090	-	exon:209319	uc009gcl.1	22689	mm10_genes_exons
chr7	29894847	29894847	1	-	3.97365709359532e-06	-25.0376949858815	chr7	29893337	29896426	3090	-	exon:209324	uc009gcm.1	22689	mm10_genes_exons
chr7	29894847	29894847	1	-	3.97365709359532e-06	-25.0376949858815	chr7	29893337	29896426	3090	-	exon:209329	uc033iyb.1	22689	mm10_genes_exons
chr7	29894847	29894847	1	-	3.97365709359532e-06	-25.0376949858815	chr7	29893337	29896426	3090	-	exon:209334	uc033iyc.1	22689	mm10_genes_exons
chrX	8086693	8086693	1	-	1.09811355772922e-05	-25.0749175906503	chrX	8086564	8086717	154	-	exon:492918	uc009sns.2	22376	mm10_genes_exons
chr7	102578878	102578878	1	+	0.00716682864176703	-25.0785669390321	chr7	102578469	102579506	1038	+	exon:198277	uc009iry.2	259108	mm10_genes_exons
chr2	144824382	144824382	1	-	0.000290089275983384	-25.0915750915751	chr2	144823666	144824415	750	+	exon:47077	uc008mrp.1	66328	mm10_genes_exons
chr7	25272391	25272391	1	+	0.00293645241392333	-25.1006036217304	chr7	25270835	25273633	2799	+	exon:189449	uc009fsa.3	71722	mm10_genes_exons
chr11	97463539	97463539	1	+	2.07504902188767e-05	-25.1190476190476	chr11	97463384	97463701	318	+	exon:314923	uc007lec.1	58996	mm10_genes_exons
chr7	109616307	109616307	1	+	0.00443442997766306	-25.1648351648352	chr7	109616298	109616568	271	-	exon:217772	uc009jdt.1	76954	mm10_genes_exons
chr7	109616307	109616307	1	+	0.00443442997766306	-25.1648351648352	chr7	109616298	109616568	271	-	exon:217831	uc009jdw.1	76954	mm10_genes_exons
chr8	117065749	117065749	1	+	0.00508833561434075	-25.1702127659575	chr8	117065503	117065916	414	-	exon:246497	uc012gli.1	76645	mm10_genes_exons
chr17	56318093	56318093	1	+	5.21157454298456e-05	-25.19292301901	chr17	56317991	56318150	160	+	exon:438759	uc008dbp.2	18140	mm10_genes_exons
chr17	56318093	56318093	1	+	5.21157454298456e-05	-25.19292301901	chr17	56317991	56318150	160	+	exon:438776	uc008dbq.2	18140	mm10_genes_exons
chr17	56318093	56318093	1	+	5.21157454298456e-05	-25.19292301901	chr17	56317991	56318150	160	+	exon:438793	uc008dbr.1	18140	mm10_genes_exons
chr17	56318093	56318093	1	+	5.21157454298456e-05	-25.19292301901	chr17	56317991	56318150	160	+	exon:438810	uc008dbs.1	18140	mm10_genes_exons
chr4	151994063	151994063	1	+	2.1072515769335e-07	-25.216784244562	chr4	151993990	151994091	102	-	exon:127310	uc008vyx.2	230936	mm10_genes_exons
chr8	23242205	23242205	1	-	4.55629680614493e-11	-25.2173913043478	chr8	23241326	23242631	1306	-	exon:238871	uc009les.1	57437	mm10_genes_exons
chr8	23242205	23242205	1	-	4.55629680614493e-11	-25.2173913043478	chr8	23241326	23242631	1306	-	exon:238876	uc009let.1	57437	mm10_genes_exons
chr19	5745591	5745591	1	+	4.79682725124369e-08	-25.2252252252252	chr19	5745440	5745769	330	+	exon:466924	uc008gfe.1	16998	mm10_genes_exons
chr19	5745591	5745591	1	+	4.79682725124369e-08	-25.2252252252252	chr19	5745440	5745769	330	+	exon:466943	uc008gff.1	16998	mm10_genes_exons
chr19	5745591	5745591	1	+	4.79682725124369e-08	-25.2252252252252	chr19	5743903	5746120	2218	+	exon:466969	uc008gfg.1	16998	mm10_genes_exons
chr19	5745611	5745611	1	+	3.36465360630475e-08	-25.2252252252252	chr19	5745440	5745769	330	+	exon:466924	uc008gfe.1	16998	mm10_genes_exons
chr19	5745611	5745611	1	+	3.36465360630475e-08	-25.2252252252252	chr19	5745440	5745769	330	+	exon:466943	uc008gff.1	16998	mm10_genes_exons
chr19	5745611	5745611	1	+	3.36465360630475e-08	-25.2252252252252	chr19	5743903	5746120	2218	+	exon:466969	uc008gfg.1	16998	mm10_genes_exons
chr16	63566745	63566745	1	-	1.52024310620588e-07	-25.2457002457002	chr16	63566579	63566772	194	-	exon:427655	uc007zpy.1	13837	mm10_genes_exons
chr16	63566745	63566745	1	-	1.52024310620588e-07	-25.2457002457002	chr16	63566579	63566772	194	-	exon:427672	uc012agz.1	13837	mm10_genes_exons
chr4	101003117	101003117	1	+	0.000114393910504901	-25.246511627907	chr4	101002862	101003748	887	+	exon:103989	uc008tvh.1	320508	mm10_genes_exons
chrX	103475691	103475691	1	-	0.00387511825297896	-25.2488687782806	chrX	103473716	103483233	9518	-	exon:498079	uc009tzo.1	213742	mm10_genes_exons
chrX	103475691	103475691	1	-	0.00387511825297896	-25.2488687782806	chrX	103473716	103483233	9518	-	exon:498087	uc009tzp.1	213742	mm10_genes_exons
chr9	78065316	78065316	1	-	6.09426677132778e-06	-25.2525252525252	chr9	78064349	78065624	1276	+	exon:255931	uc009qto.1	14531	mm10_genes_exons
chr1	171286561	171286561	1	+	0.00167545777995326	-25.2525252525253	chr1	171286350	171286970	621	-	exon:29067	uc011wwa.1	30941	mm10_genes_exons
chr1	171286561	171286561	1	+	0.00167545777995326	-25.2525252525253	chr1	171286350	171286970	621	-	exon:29080	uc011wwb.1	30941	mm10_genes_exons
chr1	171286561	171286561	1	+	0.00167545777995326	-25.2525252525253	chr1	171284463	171286970	2508	-	exon:29108	uc007dnv.2	30941	mm10_genes_exons
chr4	43427010	43427010	1	-	0.00162337059153367	-25.2577319587629	chr4	43426448	43427092	645	+	exon:100574	uc008spm.2	100213	mm10_genes_exons
chr4	43427010	43427010	1	-	0.00162337059153367	-25.2577319587629	chr4	43426448	43427092	645	+	exon:100587	uc008spn.2	100213	mm10_genes_exons
chr4	43427010	43427010	1	-	0.00162337059153367	-25.2577319587629	chr4	43426228	43427088	861	+	exon:100596	uc008spo.1	100213	mm10_genes_exons
chr5	135133305	135133305	1	-	0.0068569451898943	-25.2592592592593	chr5	135133252	135133408	157	+	exon:141970	uc033imq.1	58805	mm10_genes_exons
chr5	135133305	135133305	1	-	0.0068569451898943	-25.2592592592593	chr5	135133252	135133408	157	+	exon:141991	uc008zxt.2	58805	mm10_genes_exons
chr5	135133305	135133305	1	-	0.0068569451898943	-25.2592592592593	chr5	135133252	135133408	157	+	exon:142008	uc012eek.2	58805	mm10_genes_exons
chr5	135133305	135133305	1	-	0.0068569451898943	-25.2592592592593	chr5	135133252	135133408	157	+	exon:142025	uc012eel.2	58805	mm10_genes_exons
chr11	100576071	100576071	1	+	9.18267942662238e-08	-25.2681427585774	chr11	100575891	100576905	1015	+	exon:315637	uc007llp.2	12799	mm10_genes_exons
chr9	44107220	44107220	1	+	0.00656062335404762	-25.2747252747253	chr9	44106243	44107971	1729	+	exon:251071	uc009pbr.2	235312	mm10_genes_exons
chr9	44107220	44107220	1	+	0.00656062335404762	-25.2747252747253	chr9	44106243	44107971	1729	+	exon:251085	uc012grq.1	259172	mm10_genes_exons
chr17	39844651	39844651	1	+	0.00211298921835723	-25.2747252747253	chr17	39843594	39846272	2679	+	exon:437335	uc012ath.2	NA	mm10_genes_exons
chr17	84186033	84186033	1	+	4.37874772788153e-05	-25.2972972972973	chr17	84183928	84187156	3229	-	exon:453114	uc008dsq.2	12193	mm10_genes_exons
chr10	76039310	76039310	1	-	9.94368187476574e-06	-25.3012048192771	chr10	76038289	76039893	1605	+	exon:283112	uc033fqk.1	NA	mm10_genes_exons
chr10	76039310	76039310	1	-	9.94368187476574e-06	-25.3012048192771	chr10	76038234	76042969	4736	+	exon:283111	uc007ftw.2	64453	mm10_genes_exons
chr7	12979125	12979125	1	-	1.07454041213261e-07	-25.305968744116	chr7	12978998	12979378	381	+	exon:187779	uc009fet.2	269870	mm10_genes_exons
chr7	12979125	12979125	1	-	1.07454041213261e-07	-25.305968744116	chr7	12978998	12979378	381	+	exon:187784	uc009feu.2	269870	mm10_genes_exons
chr7	12979125	12979125	1	-	1.07454041213261e-07	-25.305968744116	chr7	12978998	12979378	381	+	exon:187790	uc009fev.2	269870	mm10_genes_exons
chr7	12979125	12979125	1	-	1.07454041213261e-07	-25.305968744116	chr7	12977893	12979378	1486	+	exon:187794	uc009few.1	269870	mm10_genes_exons
chr7	12979125	12979125	1	-	1.07454041213261e-07	-25.305968744116	chr7	12977893	12979378	1486	+	exon:187797	uc009fex.2	269870	mm10_genes_exons
chr3	95989030	95989030	1	-	0.00770793779022888	-25.3086419753086	chr3	95988836	95989633	798	-	exon:93086	uc008qlx.2	67220	mm10_genes_exons
chr7	68187559	68187559	1	-	1.681915997418e-07	-25.3131115459883	chr7	68186990	68187969	980	+	exon:194690	uc009hjb.1	16001	mm10_genes_exons
chr8	3517100	3517100	1	+	1.26963287582861e-06	-25.3164556962025	chr8	3517077	3517164	88	+	exon:223404	uc009krr.1	50767	mm10_genes_exons
chr8	3517100	3517100	1	+	1.26963287582861e-06	-25.3164556962025	chr8	3517077	3517164	88	+	exon:223439	uc009krs.1	50767	mm10_genes_exons
chr8	3517100	3517100	1	+	1.26963287582861e-06	-25.3164556962025	chr8	3516863	3517164	302	+	exon:223471	uc009krt.1	50767	mm10_genes_exons
chr8	3517100	3517100	1	+	1.26963287582861e-06	-25.3164556962025	chr8	3516863	3517164	302	+	exon:223498	uc009kru.1	50767	mm10_genes_exons
chr7	102430909	102430909	1	-	0.000644157912101385	-25.3246753246753	chr7	102430885	102430951	67	+	exon:198250	uc009irm.1	20866	mm10_genes_exons
chr4	155624885	155624885	1	-	9.61004542891118e-08	-25.3333333333333	chr4	155624869	155624941	73	+	exon:112998	uc008wdz.1	12537	mm10_genes_exons
chr4	155624885	155624885	1	-	9.61004542891118e-08	-25.3333333333333	chr4	155624869	155624941	73	+	exon:113006	uc008wea.1	12537	mm10_genes_exons
chr4	155624885	155624885	1	-	9.61004542891118e-08	-25.3333333333333	chr4	155624869	155624941	73	+	exon:113026	uc008web.1	12537	mm10_genes_exons
chr4	155624885	155624885	1	-	9.61004542891118e-08	-25.3333333333333	chr4	155624883	155625654	772	+	exon:113046	uc008wec.1	12537	mm10_genes_exons
chr9	108107005	108107005	1	-	5.21301195495293e-05	-25.3515527950311	chr9	108106110	108108186	2077	-	exon:274460	uc009rov.1	12217	mm10_genes_exons
chr9	31106172	31106172	1	+	0.000140131079249516	-25.3582202111614	chr9	31106014	31106254	241	-	exon:264898	uc009ori.1	19143	mm10_genes_exons
chr15	80452628	80452628	1	-	0.00214320029630052	-25.3861003861004	chr15	80452240	80452964	725	-	exon:409256	uc011zwh.1	383075	mm10_genes_exons
chr13	34182818	34182818	1	+	4.26018182107536e-07	-25.3968253968254	chr13	34179158	34183311	4154	-	exon:366841	uc007qbg.1	73102	mm10_genes_exons
chr13	34182818	34182818	1	+	4.26018182107536e-07	-25.3968253968254	chr13	34179158	34183311	4154	-	exon:366852	uc007qbh.1	73102	mm10_genes_exons
chr10	60317157	60317157	1	-	2.64459104765492e-06	-25.4545454545455	chr10	60317019	60317188	170	-	exon:293073	uc007fes.2	22295	mm10_genes_exons
chr10	60317157	60317157	1	-	2.64459104765492e-06	-25.4545454545455	chr10	60317019	60317188	170	-	exon:293096	uc007fet.2	22295	mm10_genes_exons
chr10	60317157	60317157	1	-	2.64459104765492e-06	-25.4545454545455	chr10	60317019	60317188	170	-	exon:293121	uc011xeh.2	22295	mm10_genes_exons
chr10	60317157	60317157	1	-	2.64459104765492e-06	-25.4545454545455	chr10	60317019	60317188	170	-	exon:293156	uc007feu.3	22295	mm10_genes_exons
chr10	60317157	60317157	1	-	2.64459104765492e-06	-25.4545454545455	chr10	60317019	60317188	170	-	exon:293223	uc033fpk.1	22295	mm10_genes_exons
chr10	60317157	60317157	1	-	2.64459104765492e-06	-25.4545454545455	chr10	60317019	60317188	170	-	exon:293292	uc033fpl.1	22295	mm10_genes_exons
chr10	60317157	60317157	1	-	2.64459104765492e-06	-25.4545454545455	chr10	60317019	60317188	170	-	exon:293361	uc033fpm.1	22295	mm10_genes_exons
chr17	28058753	28058753	1	-	4.29385628605702e-05	-25.4598033545402	chr17	28058748	28058846	99	+	exon:433731	uc008bpv.2	224650	mm10_genes_exons
chr17	28058753	28058753	1	-	4.29385628605702e-05	-25.4598033545402	chr17	28058748	28058846	99	+	exon:433755	uc008bpw.2	224650	mm10_genes_exons
chr11	66085106	66085106	1	+	0.00275135971334145	-25.4831135994221	chr11	66084614	66085484	871	-	exon:326544	uc007jlg.1	237806	mm10_genes_exons
chr17	39845006	39845006	1	-	3.05170221031089e-19	-25.5148229208118	chr17	39843594	39846272	2679	+	exon:437335	uc012ath.2	NA	mm10_genes_exons
chr18	78857981	78857981	1	-	0.0016177390565037	-25.5681818181818	chr18	78856484	78859931	3448	-	exon:465625	uc008fsi.2	240427	mm10_genes_exons
chr11	60539181	60539181	1	+	0.00024781720595163	-25.5692307692308	chr11	60537683	60539195	1513	+	exon:307002	uc007jgd.2	268420	mm10_genes_exons
chr18	33798700	33798700	1	-	6.73131257153934e-10	-25.6198347107438	chr18	33798691	33798801	111	-	exon:462075	uc008ejw.1	13824	mm10_genes_exons
chr18	33798700	33798700	1	-	6.73131257153934e-10	-25.6198347107438	chr18	33798691	33798801	111	-	exon:462098	uc008ejx.1	13824	mm10_genes_exons
chr18	33798700	33798700	1	-	6.73131257153934e-10	-25.6198347107438	chr18	33798691	33798801	111	-	exon:462121	uc008ejy.1	13824	mm10_genes_exons
chr18	33798700	33798700	1	-	6.73131257153934e-10	-25.6198347107438	chr18	33798691	33798801	111	-	exon:462145	uc008ejz.1	13824	mm10_genes_exons
chr17	32122542	32122542	1	-	0.00126194346600269	-25.6483600305111	chr17	32120893	32122860	1968	-	exon:446342	uc008bvx.1	18131	mm10_genes_exons
chr16	34014002	34014002	1	-	8.48019748034805e-07	-25.7142857142857	chr16	34013958	34014214	257	-	exon:425736	uc012aew.1	545156	mm10_genes_exons
chr16	34014002	34014002	1	-	8.48019748034805e-07	-25.7142857142857	chr16	34013958	34014211	254	-	exon:425763	uc007zas.1	545156	mm10_genes_exons
chr16	34014002	34014002	1	-	8.48019748034805e-07	-25.7142857142857	chr16	34013958	34014211	254	-	exon:425779	uc007zat.1	545156	mm10_genes_exons
chr11	117864306	117864306	1	+	0.00160141217827868	-25.7166666666667	chr11	117864118	117865543	1426	+	exon:319119	uc007mof.1	546519	mm10_genes_exons
chr3	55117559	55117559	1	-	1.52808158041235e-05	-25.7361338696062	chr3	55116984	55117795	812	+	exon:77230	uc008pga.2	229285	mm10_genes_exons
chr3	55117559	55117559	1	-	1.52808158041235e-05	-25.7361338696062	chr3	55116984	55117795	812	+	exon:77236	uc008pgb.2	229285	mm10_genes_exons
chr3	55117559	55117559	1	-	1.52808158041235e-05	-25.7361338696062	chr3	55116984	55117795	812	+	exon:77245	uc008pgc.2	229285	mm10_genes_exons
chr3	55117559	55117559	1	-	1.52808158041235e-05	-25.7361338696062	chr3	55116984	55117795	812	+	exon:77253	uc008pgd.1	229285	mm10_genes_exons
chr3	55117559	55117559	1	-	1.52808158041235e-05	-25.7361338696062	chr3	55116984	55117795	812	+	exon:77261	uc008pge.2	229285	mm10_genes_exons
chr6	4755965	4755965	1	-	2.30959711705885e-09	-25.7384373534847	chr6	4755327	4760516	5190	+	exon:161899	uc009avv.1	170676	mm10_genes_exons
chr2	69670230	69670230	1	+	0.00047959491892095	-25.7556456282571	chr2	69670120	69671306	1187	+	exon:38576	uc008jyg.1	228003	mm10_genes_exons
chr19	25183585	25183585	1	-	1.19289376253494e-08	-25.7575757575758	chr19	25183489	25183623	135	+	exon:470029	uc008hba.1	76088	mm10_genes_exons
chr18	37686175	37686175	1	-	0.000444984095255183	-25.7861635220126	chr18	37685400	37687817	2418	+	exon:456803	uc008eqp.1	93712	mm10_genes_exons
chr6	122563428	122563428	1	+	0.000826836620325947	-25.7948717948718	chr6	122562420	122564180	1761	+	exon:171848	uc009dpj.1	11628	mm10_genes_exons
chr2	112244709	112244709	1	+	4.71650211330753e-05	-25.8160729080364	chr2	112244663	112244795	133	+	exon:42608	uc008loo.1	99010	mm10_genes_exons
chr2	112244709	112244709	1	+	4.71650211330753e-05	-25.8160729080364	chr2	112244663	112244795	133	+	exon:42617	uc008lop.1	99010	mm10_genes_exons
chr4	117877098	117877098	1	-	3.61015276035443e-06	-25.8823529411765	chr4	117877097	117877219	123	-	exon:121085	uc008ujb.2	53418	mm10_genes_exons
chr4	117877098	117877098	1	-	3.61015276035443e-06	-25.8823529411765	chr4	117877097	117877219	123	-	exon:121093	uc012dju.2	53418	mm10_genes_exons
chr1	74784298	74784298	1	-	2.18632133645964e-07	-25.8823529411765	chr1	74784139	74785319	1181	+	exon:5648	uc007bne.1	22420	mm10_genes_exons
chr8	47825115	47825115	1	+	0.000218785480921689	-25.8874458874459	chr8	47824482	47825475	994	+	exon:227650	uc012gdq.1	75677	mm10_genes_exons
chr8	47825115	47825115	1	+	0.000218785480921689	-25.8874458874459	chr8	47824162	47827824	3663	-	exon:240643	uc009lrl.1	NA	mm10_genes_exons
chr3	96577198	96577198	1	-	4.53386512797165e-08	-25.8878340365682	chr3	96576984	96577198	215	+	exon:81860	uc008qne.1	NA	mm10_genes_exons
chr8	71710476	71710476	1	-	0.0039759648798823	-25.889164598842	chr8	71710339	71710494	156	-	exon:242303	uc033jge.1	74015	mm10_genes_exons
chr7	80247204	80247204	1	-	1.06873708080852e-07	-25.9166666666667	chr7	80246994	80247551	558	+	exon:195578	uc009hzx.1	269954	mm10_genes_exons
chrX	7923268	7923268	1	+	2.4991313401105e-05	-25.974025974026	chrX	7922908	7924410	1503	+	exon:483342	uc009snf.2	30052	mm10_genes_exons
chr1	75450743	75450743	1	-	6.4988559206434e-07	-25.9770114942529	chr1	75450510	75451413	904	+	exon:5978	uc007bpg.1	241118	mm10_genes_exons
chr11	102576538	102576538	1	+	8.55057910293232e-06	-25.9774436090226	chr11	102576399	102576797	399	-	exon:334406	uc007lsd.1	100040792	mm10_genes_exons
chr6	133294236	133294236	1	+	5.62707170967765e-06	-26.0006303183107	chr6	133294101	133294516	416	+	exon:173354	uc009eka.1	232426	mm10_genes_exons
chr17	88635184	88635184	1	+	0.000280351807133375	-26.0199918400653	chr17	88635121	88637634	2514	+	exon:441718	uc008dvq.2	77057	mm10_genes_exons
chr17	88635184	88635184	1	+	0.000280351807133375	-26.0199918400653	chr17	88635121	88637082	1962	+	exon:441720	uc012ayo.1	77057	mm10_genes_exons
chr17	88635184	88635184	1	+	0.000280351807133375	-26.0199918400653	chr17	88635121	88637082	1962	+	exon:441724	uc008dvr.2	77057	mm10_genes_exons
chr17	88635184	88635184	1	+	0.000280351807133375	-26.0199918400653	chr17	88635121	88637082	1962	+	exon:441729	uc008dvs.2	77057	mm10_genes_exons
chr18	77793836	77793836	1	+	3.69844499033166e-09	-26.0227082985473	chr18	77793259	77794947	1689	-	exon:465517	uc008frx.1	NA	mm10_genes_exons
chr1	77507032	77507032	1	-	2.58613497186368e-07	-26.027397260274	chr1	77506548	77507211	664	-	exon:21278	uc007bpz.1	13838	mm10_genes_exons
chr1	77507032	77507032	1	-	2.58613497186368e-07	-26.027397260274	chr1	77506548	77507211	664	-	exon:21296	uc007bqa.1	13838	mm10_genes_exons
chr1	77507036	77507036	1	-	2.84407565235132e-07	-26.027397260274	chr1	77506548	77507211	664	-	exon:21278	uc007bpz.1	13838	mm10_genes_exons
chr1	77507036	77507036	1	-	2.84407565235132e-07	-26.027397260274	chr1	77506548	77507211	664	-	exon:21296	uc007bqa.1	13838	mm10_genes_exons
chr15	99819797	99819797	1	+	0.000952780152249783	-26.029776674938	chr15	99819494	99820149	656	-	exon:412764	uc007xqh.3	65970	mm10_genes_exons
chr15	99819797	99819797	1	+	0.000952780152249783	-26.029776674938	chr15	99819494	99819958	465	-	exon:412775	uc007xqi.2	65970	mm10_genes_exons
chr10	121083943	121083943	1	+	0.000187026288846754	-26.0377779015991	chr10	121083888	121083983	96	+	exon:288173	uc007hfj.2	24117	mm10_genes_exons
chr10	121083943	121083943	1	+	0.000187026288846754	-26.0377779015991	chr10	121083755	121083983	229	+	exon:288179	uc007hfk.1	24117	mm10_genes_exons
chr1	75450757	75450757	1	-	2.28869528630691e-08	-26.0448853472109	chr1	75450510	75451413	904	+	exon:5978	uc007bpg.1	241118	mm10_genes_exons
chr10	40810761	40810761	1	-	0.00287471686473367	-26.0783450704225	chr10	40810406	40811083	678	+	exon:279311	uc007exd.1	327747	mm10_genes_exons
chr10	128569590	128569590	1	+	5.77846205551332e-05	-26.0861423220974	chr10	128569368	128569894	527	-	exon:301344	uc007hnm.1	13867	mm10_genes_exons
chr2	76665092	76665092	1	-	2.54146573144002e-06	-26.0988260988261	chr2	76664072	76665953	1882	-	exon:61167	uc056znj.1	NA	mm10_genes_exons
chr19	5745617	5745617	1	+	1.69523237524614e-08	-26.1261261261261	chr19	5745440	5745769	330	+	exon:466924	uc008gfe.1	16998	mm10_genes_exons
chr19	5745617	5745617	1	+	1.69523237524614e-08	-26.1261261261261	chr19	5745440	5745769	330	+	exon:466943	uc008gff.1	16998	mm10_genes_exons
chr19	5745617	5745617	1	+	1.69523237524614e-08	-26.1261261261261	chr19	5743903	5746120	2218	+	exon:466969	uc008gfg.1	16998	mm10_genes_exons
chr5	24439060	24439060	1	-	0.000101301441057548	-26.1777561923264	chr5	24438440	24439918	1479	-	exon:146663	uc008wrn.1	66587	mm10_genes_exons
chr5	24439060	24439060	1	-	0.000101301441057548	-26.1777561923264	chr5	24438440	24439918	1479	-	exon:146673	uc008wro.1	66587	mm10_genes_exons
chr5	24439060	24439060	1	-	0.000101301441057548	-26.1777561923264	chr5	24439056	24439145	90	+	exon:130132	uc008wrm.2	20535	mm10_genes_exons
chr11	74842565	74842565	1	-	0.00123735017971702	-26.1904761904762	chr11	74842551	74845725	3175	+	exon:310517	uc011xzb.1	17428	mm10_genes_exons
chr9	108053578	108053578	1	-	0.00900970533223173	-26.1973180076628	chr9	108053159	108055701	2543	+	exon:258869	uc009rom.1	320844	mm10_genes_exons
chr18	31990203	31990203	1	-	1.53729749154978e-05	-26.2295081967213	chr18	31990138	31990290	153	-	exon:461963	uc008eix.2	17922	mm10_genes_exons
chr9	43803610	43803610	1	-	2.22191690089132e-05	-26.2325581395349	chr9	43803472	43807461	3990	+	exon:250990	uc009pbj.1	58235	mm10_genes_exons
chr10	80569082	80569082	1	+	0.000252745418928759	-26.2487512487512	chr10	80567121	80569222	2102	-	exon:296662	uc007gdt.1	118445	mm10_genes_exons
chr10	75015031	75015031	1	+	7.89508405572683e-06	-26.25	chr10	75014868	75015877	1010	+	exon:282757	uc007fpt.1	14687	mm10_genes_exons
chr10	75015031	75015031	1	+	7.89508405572683e-06	-26.25	chr10	75014868	75015877	1010	+	exon:282759	uc007fpu.1	14687	mm10_genes_exons
chr1	150393414	150393414	1	-	8.22229952566614e-08	-26.25	chr1	150393356	150393658	303	+	exon:11369	uc007cyb.2	108989	mm10_genes_exons
chr1	150393414	150393414	1	-	8.22229952566614e-08	-26.25	chr1	150393299	150393658	360	+	exon:11420	uc007cyc.1	108989	mm10_genes_exons
chr1	150393414	150393414	1	-	8.22229952566614e-08	-26.25	chr1	150393299	150393658	360	+	exon:11438	uc007cyd.1	108989	mm10_genes_exons
chr6	17097358	17097358	1	+	0.000144265049408489	-26.2716049382716	chr6	17097261	17097590	330	+	exon:162345	uc009azh.1	21753	mm10_genes_exons
chr6	17097358	17097358	1	+	0.000144265049408489	-26.2716049382716	chr6	17097261	17097590	330	+	exon:162352	uc009azi.1	21753	mm10_genes_exons
chr12	69373345	69373345	1	-	1.55608293751647e-09	-26.2745098039216	chr12	69372324	69375980	3657	+	exon:342955	uc007nsj.1	11845	mm10_genes_exons
chr3	86085130	86085130	1	+	0.000283370500748911	-26.2903225806452	chr3	86084434	86085357	924	+	exon:78646	uc008pra.2	27059	mm10_genes_exons
chr9	110247153	110247153	1	-	0.00336085784402166	-26.2996941896024	chr9	110246295	110247605	1311	+	exon:260080	uc009rtq.2	29873	mm10_genes_exons
chr9	110247153	110247153	1	-	0.00336085784402166	-26.2996941896024	chr9	110246295	110247390	1096	+	exon:260082	uc009rtr.2	29873	mm10_genes_exons
chr9	110247153	110247153	1	-	0.00336085784402166	-26.2996941896024	chr9	110246295	110247390	1096	+	exon:260087	uc009rts.2	29873	mm10_genes_exons
chr9	110247153	110247153	1	-	0.00336085784402166	-26.2996941896024	chr9	110246065	110247390	1326	+	exon:260091	uc009rtt.1	29873	mm10_genes_exons
chr9	110247153	110247153	1	-	0.00336085784402166	-26.2996941896024	chr9	110246295	110247390	1096	+	exon:260095	uc009rtu.1	29873	mm10_genes_exons
chr10	117683387	117683387	1	+	5.35059013514438e-09	-26.3064896123367	chr10	117683278	117687352	4075	+	exon:287742	uc007hdi.2	70574	mm10_genes_exons
chr10	117683387	117683387	1	+	5.35059013514438e-09	-26.3064896123367	chr10	117683278	117687352	4075	+	exon:287751	uc007hdj.2	70574	mm10_genes_exons
chr10	117683387	117683387	1	+	5.35059013514438e-09	-26.3064896123367	chr10	117683278	117687352	4075	+	exon:287754	uc007hdk.2	70574	mm10_genes_exons
chr4	45285656	45285656	1	+	2.47047069742942e-06	-26.3135946622185	chr4	45283546	45285936	2391	+	exon:100978	uc008ssi.1	666060	mm10_genes_exons
chr1	135470883	135470883	1	+	3.67912716724635e-07	-26.3157894736842	chr1	135470480	135471170	691	-	exon:25520	uc007ctg.2	215690	mm10_genes_exons
chr1	135470883	135470883	1	+	3.67912716724635e-07	-26.3157894736842	chr1	135470480	135471170	691	-	exon:25549	uc033fll.1	215690	mm10_genes_exons
chr1	135470883	135470883	1	+	3.67912716724635e-07	-26.3157894736842	chr1	135470480	135471170	691	-	exon:25581	uc007ctj.2	215690	mm10_genes_exons
chr1	135470883	135470883	1	+	3.67912716724635e-07	-26.3157894736842	chr1	135470480	135471170	691	-	exon:25610	uc007ctk.1	215690	mm10_genes_exons
chr1	135470883	135470883	1	+	3.67912716724635e-07	-26.3157894736842	chr1	135470480	135471170	691	-	exon:25625	uc007ctl.1	215690	mm10_genes_exons
chr1	135470883	135470883	1	+	3.67912716724635e-07	-26.3157894736842	chr1	135470480	135471170	691	-	exon:25641	uc011wsl.1	215690	mm10_genes_exons
chr9	58220463	58220463	1	+	4.94363330757316e-06	-26.3242375601926	chr9	58217180	58220564	3385	-	exon:268632	uc009pwn.2	18854	mm10_genes_exons
chr9	58220463	58220463	1	+	4.94363330757316e-06	-26.3242375601926	chr9	58217180	58220564	3385	-	exon:268641	uc009pwo.2	18854	mm10_genes_exons
chr9	58220463	58220463	1	+	4.94363330757316e-06	-26.3242375601926	chr9	58217180	58220569	3390	-	exon:268650	uc009pwp.2	18854	mm10_genes_exons
chr9	58220463	58220463	1	+	4.94363330757316e-06	-26.3242375601926	chr9	58217180	58220569	3390	-	exon:268658	uc009pwq.2	18854	mm10_genes_exons
chr7	25000946	25000946	1	-	2.69969768672512e-06	-26.3640331732868	chr7	25000920	25000979	60	-	exon:207499	uc009frf.2	232975	mm10_genes_exons
chr7	25000946	25000946	1	-	2.69969768672512e-06	-26.3640331732868	chr7	25000920	25000979	60	-	exon:207522	uc009fre.2	232975	mm10_genes_exons
chr7	25000946	25000946	1	-	2.69969768672512e-06	-26.3640331732868	chr7	25000920	25000979	60	-	exon:207545	uc009frg.2	232975	mm10_genes_exons
chr9	44716136	44716136	1	-	0.000294673620485189	-26.3763066202091	chr9	44715314	44716665	1352	-	exon:266359	uc009peg.1	102693	mm10_genes_exons
chr9	44716136	44716136	1	-	0.000294673620485189	-26.3763066202091	chr9	44715314	44716665	1352	-	exon:266383	uc009peh.2	102693	mm10_genes_exons
chr11	77777970	77777970	1	+	3.37962521418899e-05	-26.3777089783282	chr11	77777235	77778314	1080	+	exon:311222	uc007khg.2	360013	mm10_genes_exons
chr11	77777970	77777970	1	+	3.37962521418899e-05	-26.3777089783282	chr11	77777235	77778314	1080	+	exon:311262	uc011xzx.2	360013	mm10_genes_exons
chr11	77777970	77777970	1	+	3.37962521418899e-05	-26.3777089783282	chr11	77777235	77778314	1080	+	exon:311303	uc011xzy.2	360013	mm10_genes_exons
chr11	77777970	77777970	1	+	3.37962521418899e-05	-26.3777089783282	chr11	77777235	77780195	2961	+	exon:311221	uc007khf.1	NA	mm10_genes_exons
chr18	67227870	67227870	1	+	0.00254479025380002	-26.3888888888889	chr18	67227804	67227878	75	-	exon:464670	uc008flv.1	225651	mm10_genes_exons
chr18	67227870	67227870	1	+	0.00254479025380002	-26.3888888888889	chr18	67227804	67227875	72	-	exon:464681	uc008flw.1	225651	mm10_genes_exons
chr18	67227870	67227870	1	+	0.00254479025380002	-26.3888888888889	chr18	67227837	67229004	1168	-	exon:464690	uc008flx.1	225651	mm10_genes_exons
chr2	155810397	155810397	1	+	0.00415387296845148	-26.3985300122499	chr2	155810272	155810486	215	+	exon:48989	uc008nlj.2	17391	mm10_genes_exons
chr13	119488153	119488153	1	-	1.04179535696693e-08	-26.4422864709777	chr13	119487257	119488384	1128	-	exon:374230	uc007rzk.2	67304	mm10_genes_exons
chr13	119488153	119488153	1	-	1.04179535696693e-08	-26.4422864709777	chr13	119488039	119488200	162	+	exon:364714	uc029sdk.1	633640	mm10_genes_exons
chr14	54711731	54711731	1	+	6.13315785466021e-08	-26.4493977259935	chr14	54711449	54712174	726	-	exon:388458	uc007twz.1	110794	mm10_genes_exons
chr9	41217364	41217364	1	+	0.000941212504074828	-26.4623655913979	chr9	41217285	41217374	90	+	exon:250939	uc009pah.2	78500	mm10_genes_exons
chr11	69135088	69135088	1	+	4.22542035387274e-05	-26.4705882352941	chr11	69135006	69135175	170	+	exon:308499	uc007jpj.2	23801	mm10_genes_exons
chr6	83576068	83576068	1	-	1.0420350100141e-09	-26.4722257912544	chr6	83576064	83576190	127	+	exon:167844	uc009cnu.2	100861870	mm10_genes_exons
chr8	121117463	121117463	1	+	0.000147201588937799	-26.491043203372	chr8	121116171	121118894	2724	+	exon:236079	uc012glx.1	14234	mm10_genes_exons
chr3	121159135	121159135	1	-	2.04929324696806e-07	-26.5060240963855	chr3	121158768	121159255	488	-	exon:95731	uc008rdo.2	66568	mm10_genes_exons
chr3	121159135	121159135	1	-	2.04929324696806e-07	-26.5060240963855	chr3	121158768	121159255	488	-	exon:95736	uc008rdp.2	66568	mm10_genes_exons
chr3	121159135	121159135	1	-	2.04929324696806e-07	-26.5060240963855	chr3	121158768	121159255	488	-	exon:95741	uc008rdq.2	66568	mm10_genes_exons
chr3	121159135	121159135	1	-	2.04929324696806e-07	-26.5060240963855	chr3	121158768	121159255	488	-	exon:95746	uc008rdr.2	66568	mm10_genes_exons
chr12	56493274	56493274	1	+	1.03211878196943e-07	-26.528442317916	chr12	56493201	56493392	192	-	exon:351712	uc007npd.2	104798	mm10_genes_exons
chr12	56493274	56493274	1	+	1.03211878196943e-07	-26.528442317916	chr12	56493201	56493392	192	-	exon:351720	uc007npe.2	104798	mm10_genes_exons
chr12	56493274	56493274	1	+	1.03211878196943e-07	-26.528442317916	chr12	56493201	56493392	192	-	exon:351728	uc056yqo.1	104798	mm10_genes_exons
chr1	91799738	91799738	1	+	5.03352492819282e-06	-26.5314276932534	chr1	91798528	91802937	4410	-	exon:22647	uc011wpi.1	NA	mm10_genes_exons
chr18	37436055	37436055	1	+	9.17722193850171e-05	-26.5412853263603	chr18	37435621	37438654	3034	+	exon:456776	uc008epx.1	93883	mm10_genes_exons
chr4	150617060	150617060	1	-	6.56294046413373e-05	-26.5563542655635	chr4	150616759	150617479	721	+	exon:112006	uc008vxr.1	68703	mm10_genes_exons
chr4	150617060	150617060	1	-	6.56294046413373e-05	-26.5563542655635	chr4	150616759	150617479	721	+	exon:112025	uc008vxs.1	68703	mm10_genes_exons
chr7	127867085	127867085	1	+	0.00106063427254358	-26.5869218500797	chr7	127865359	127867363	2005	-	exon:220605	uc009jxa.1	244219	mm10_genes_exons
chr7	127867085	127867085	1	+	0.00106063427254358	-26.5869218500797	chr7	127865359	127867363	2005	-	exon:220609	uc012fum.1	244219	mm10_genes_exons
chr14	35580719	35580719	1	-	0.00132339769903838	-26.5986227250369	chr14	35580381	35581115	735	+	exon:378028	uc007tbj.1	14803	mm10_genes_exons
chr11	77508597	77508597	1	-	1.53719705025271e-09	-26.605504587156	chr11	77508457	77508991	535	-	exon:329338	uc007kgz.1	216964	mm10_genes_exons
chr6	125603883	125603883	1	-	0.00014723499197494	-26.6395154553049	chr6	125603550	125603889	340	+	exon:172631	uc009dut.1	22371	mm10_genes_exons
chr8	15028071	15028071	1	+	1.38515529693006e-10	-26.6666666666667	chr8	15026651	15033332	6682	+	exon:225242	uc009kzk.2	74901	mm10_genes_exons
chr8	15028071	15028071	1	+	1.38515529693006e-10	-26.6666666666667	chr8	15027403	15029304	1902	+	exon:225243	uc033jeo.1	NA	mm10_genes_exons
chr3	66296740	66296740	1	+	0.00566783855866709	-26.6666666666667	chr3	66296603	66296837	235	-	exon:89455	uc008pkz.3	72789	mm10_genes_exons
chr3	66296740	66296740	1	+	0.00566783855866709	-26.6666666666667	chr3	66296603	66296837	235	-	exon:89469	uc008plb.2	72789	mm10_genes_exons
chr3	89150921	89150921	1	+	3.13382619875002e-06	-26.7200293290969	chr3	89150862	89151080	219	-	exon:91372	uc008pxr.1	15168	mm10_genes_exons
chr13	52508136	52508136	1	+	0.00190920802711107	-26.7246642246642	chr13	52504375	52508305	3931	-	exon:368041	uc007qmv.1	68203	mm10_genes_exons
chr13	52508136	52508136	1	+	0.00190920802711107	-26.7246642246642	chr13	52507670	52508269	600	-	exon:368042	uc033glp.1	NA	mm10_genes_exons
chr5	131440400	131440400	1	-	0.000590974712049454	-26.7521367521368	chr5	131437682	131440693	3012	-	exon:157956	uc008zut.1	319974	mm10_genes_exons
chr5	131440400	131440400	1	-	0.000590974712049454	-26.7521367521368	chr5	131437682	131440693	3012	-	exon:157970	uc008zuu.1	319974	mm10_genes_exons
chr5	131440400	131440400	1	-	0.000590974712049454	-26.7521367521368	chr5	131437682	131440693	3012	-	exon:157990	uc008zuv.1	319974	mm10_genes_exons
chr3	108414426	108414426	1	-	0.000480704253055237	-26.8013784461153	chr3	108412185	108415494	3310	-	exon:94825	uc008qyx.1	53883	mm10_genes_exons
chr3	108414426	108414426	1	-	0.000480704253055237	-26.8013784461153	chr3	108412185	108415494	3310	-	exon:94859	uc008qyy.1	53883	mm10_genes_exons
chr7	29005620	29005620	1	+	0.00924675364634303	-26.8043344919239	chr7	29005495	29005651	157	-	exon:209008	uc009gao.1	20190	mm10_genes_exons
chr7	38221664	38221664	1	+	5.48273133176327e-05	-26.8670848621139	chr7	38221303	38222142	840	-	exon:210819	uc033iyw.1	NA	mm10_genes_exons
chr7	38221664	38221664	1	+	5.48273133176327e-05	-26.8670848621139	chr7	38220654	38222158	1505	-	exon:210818	uc009gku.2	72287	mm10_genes_exons
chr14	70775673	70775673	1	+	0.000285577358419419	-26.8817204301075	chr14	70775466	70775747	282	+	exon:381813	uc007uoy.1	13449	mm10_genes_exons
chr7	39537442	39537442	1	+	1.81979188041153e-08	-26.898206090947	chr7	39534739	39540415	5677	+	exon:191490	uc009glc.1	70227	mm10_genes_exons
chr18	37662813	37662813	1	-	0.00394134210115978	-26.9043528064147	chr18	37661945	37664365	2421	+	exon:456787	uc008eql.1	93709	mm10_genes_exons
chr8	116960096	116960096	1	+	1.82311704158493e-07	-26.9059347877082	chr8	116956253	116960445	4193	+	exon:235550	uc009nop.2	234776	mm10_genes_exons
chr8	119632961	119632961	1	-	0.000107957891809655	-26.9119769119769	chr8	119632886	119633676	791	-	exon:246719	uc009nqb.1	66733	mm10_genes_exons
chr19	38767318	38767318	1	+	2.72332770551545e-07	-26.9391138350246	chr19	38767132	38767393	262	+	exon:471361	uc008hjp.1	74055	mm10_genes_exons
chr19	38767318	38767318	1	+	2.72332770551545e-07	-26.9391138350246	chr19	38767132	38767393	262	+	exon:471394	uc012bli.1	74055	mm10_genes_exons
chr19	38767318	38767318	1	+	2.72332770551545e-07	-26.9391138350246	chr19	38767132	38767393	262	+	exon:471416	uc008hjq.1	74055	mm10_genes_exons
chr2	156333611	156333611	1	+	1.74319710955565e-06	-26.9513055751588	chr2	156333579	156333632	54	+	exon:49327	uc057boy.1	70873	mm10_genes_exons
chr2	156333611	156333611	1	+	1.74319710955565e-06	-26.9513055751588	chr2	156333579	156333632	54	+	exon:49337	uc008nnd.2	70873	mm10_genes_exons
chr2	156333611	156333611	1	+	1.74319710955565e-06	-26.9513055751588	chr2	156333579	156333632	54	+	exon:49350	uc008nne.2	70873	mm10_genes_exons
chr4	139926970	139926970	1	+	0.0014567639007451	-26.9528371407517	chr4	139926111	139927220	1110	-	exon:125000	uc029vad.1	71235	mm10_genes_exons
chr8	85171629	85171629	1	-	1.50302159363177e-07	-26.9560006848142	chr8	85171324	85173622	2299	+	exon:231525	uc009mpm.1	624855	mm10_genes_exons
chr8	85171629	85171629	1	-	1.50302159363177e-07	-26.9560006848142	chr8	85171520	85171810	291	+	exon:231526	uc033jgm.1	NA	mm10_genes_exons
chr12	103616919	103616919	1	+	1.91976581756416e-09	-26.9722372340292	chr12	103616675	103617028	354	-	exon:355319	uc007ovz.2	217847	mm10_genes_exons
chr12	103616919	103616919	1	+	1.91976581756416e-09	-26.9722372340292	chr12	103616675	103617028	354	-	exon:355324	uc011yra.2	217847	mm10_genes_exons
chr9	27334094	27334094	1	+	0.000421750935714595	-26.975546975547	chr9	27333078	27334763	1686	+	exon:250062	uc009oqm.2	235086	mm10_genes_exons
chr19	45026025	45026025	1	-	0.000561987987426952	-26.9794721407625	chr19	45025802	45027104	1303	+	exon:472100	uc008hqn.2	226154	mm10_genes_exons
chr19	45026025	45026025	1	-	0.000561987987426952	-26.9794721407625	chr19	45025802	45027104	1303	+	exon:472105	uc008hql.2	226154	mm10_genes_exons
chr19	45026025	45026025	1	-	0.000561987987426952	-26.9794721407625	chr19	45025802	45027104	1303	+	exon:472110	uc008hqm.2	226154	mm10_genes_exons
chr17	25567081	25567081	1	+	2.14282367859027e-09	-26.9939424533064	chr17	25565893	25568081	2189	-	exon:444805	uc008bay.1	20681	mm10_genes_exons
chrX	101383759	101383759	1	+	1.48597472885163e-06	-26.9982286415043	chrX	101383732	101383842	111	+	exon:488142	uc057asj.1	14618	mm10_genes_exons
chr5	122733779	122733779	1	-	3.67803971151247e-05	-27.0203881110292	chr5	122731170	122734245	3076	-	exon:156417	uc008zlx.3	207565	mm10_genes_exons
chr5	122733779	122733779	1	-	3.67803971151247e-05	-27.0203881110292	chr5	122731170	122734245	3076	-	exon:156434	uc008zlz.3	207565	mm10_genes_exons
chr5	122733779	122733779	1	-	3.67803971151247e-05	-27.0203881110292	chr5	122731170	122734245	3076	-	exon:156450	uc008zma.3	207565	mm10_genes_exons
chr5	122733779	122733779	1	-	3.67803971151247e-05	-27.0203881110292	chr5	122733204	122737030	3827	-	exon:156461	uc008zmb.1	207565	mm10_genes_exons
chr4	118374203	118374203	1	-	1.00072877535482e-10	-27.027027027027	chr4	118374173	118374339	167	-	exon:121305	uc008ujt.3	230676	mm10_genes_exons
chr4	118374203	118374203	1	-	1.00072877535482e-10	-27.027027027027	chr4	118374173	118374339	167	-	exon:121378	uc012djw.2	230676	mm10_genes_exons
chr4	118374203	118374203	1	-	1.00072877535482e-10	-27.027027027027	chr4	118374173	118374339	167	-	exon:121450	uc012djx.2	230676	mm10_genes_exons
chr13	52968895	52968895	1	-	2.99068005501271e-06	-27.0521802781554	chr13	52967209	52969021	1813	-	exon:368084	uc007qnh.1	18030	mm10_genes_exons
chr13	52968895	52968895	1	-	2.99068005501271e-06	-27.0521802781554	chr13	52967209	52969021	1813	-	exon:368086	uc007qni.1	18030	mm10_genes_exons
chr11	105972410	105972410	1	+	0.000627181710655292	-27.1145087833442	chr11	105972361	105972533	173	+	exon:317101	uc007lxu.2	11421	mm10_genes_exons
chr11	105972410	105972410	1	+	0.000627181710655292	-27.1145087833442	chr11	105972361	105972533	173	+	exon:317126	uc007lxv.3	11421	mm10_genes_exons
chr17	6754836	6754836	1	+	1.82062597805001e-05	-27.1186440677966	chr17	6754611	6754885	275	-	exon:442001	uc008ahv.1	22350	mm10_genes_exons
chr6	142565514	142565514	1	+	0.00144096103048685	-27.1186440677966	chr6	142564839	142566471	1633	-	exon:185813	uc029wcm.1	16523	mm10_genes_exons
chr6	142565514	142565514	1	+	0.00144096103048685	-27.1186440677966	chr6	142564939	142566505	1567	-	exon:185816	uc009epk.1	16523	mm10_genes_exons
chr6	142565514	142565514	1	+	0.00144096103048685	-27.1186440677966	chr6	142564939	142566505	1567	-	exon:185819	uc009epl.1	16523	mm10_genes_exons
chr11	5972841	5972841	1	+	0.000159173456841607	-27.1428571428571	chr11	5972813	5972888	76	-	exon:321167	uc007hxq.2	12323	mm10_genes_exons
chr11	5972841	5972841	1	+	0.000159173456841607	-27.1428571428571	chr11	5972813	5972888	76	-	exon:321188	uc007hxr.2	12323	mm10_genes_exons
chr11	5972841	5972841	1	+	0.000159173456841607	-27.1428571428571	chr11	5972813	5972888	76	-	exon:321209	uc007hxs.2	12323	mm10_genes_exons
chr11	5972841	5972841	1	+	0.000159173456841607	-27.1428571428571	chr11	5972813	5972888	76	-	exon:321229	uc007hxt.2	12323	mm10_genes_exons
chr4	137296729	137296729	1	-	0.00310100516831404	-27.1435395271077	chr4	137296312	137299501	3190	+	exon:109820	uc008viv.2	22417	mm10_genes_exons
chr13	38196394	38196394	1	-	8.29434587028195e-06	-27.1626984126984	chr13	38194696	38198577	3882	+	exon:360068	uc007qdk.2	109620	mm10_genes_exons
chr2	168893991	168893991	1	-	9.18577202674497e-08	-27.1664122137405	chr2	168893512	168894533	1022	-	exon:73305	uc008obj.1	22722	mm10_genes_exons
chr17	39846599	39846599	1	+	4.97316751820563e-10	-27.1965001822822	chr17	39846561	39848094	1534	+	exon:437337	uc012ath.2	NA	mm10_genes_exons
chr7	80377829	80377829	1	-	7.43951993056706e-05	-27.2059151040043	chr7	80377758	80378074	317	-	exon:214643	uc009ias.1	14159	mm10_genes_exons
chr7	80377829	80377829	1	-	7.43951993056706e-05	-27.2059151040043	chr7	80377758	80378074	317	-	exon:214661	uc012fnr.1	14159	mm10_genes_exons
chr7	80377829	80377829	1	-	7.43951993056706e-05	-27.2059151040043	chr7	80377758	80378074	317	-	exon:214680	uc009iat.1	14159	mm10_genes_exons
chr5	150982590	150982590	1	-	0.000570639511593792	-27.3123262279889	chr5	150982503	150986981	4479	+	exon:144913	uc009auk.2	16591	mm10_genes_exons
chr5	150982590	150982590	1	-	0.000570639511593792	-27.3123262279889	chr5	150982503	150982771	269	+	exon:144916	uc009aul.2	16591	mm10_genes_exons
chr7	4919847	4919847	1	-	2.00546830349244e-06	-27.3536004483048	chr7	4918781	4921897	3117	+	exon:187355	uc033iwf.1	NA	mm10_genes_exons
chr7	4919847	4919847	1	-	2.00546830349244e-06	-27.3536004483048	chr7	4918776	4922003	3228	+	exon:187354	uc009eyx.1	232816	mm10_genes_exons
chr5	14540622	14540622	1	-	1.34912996339618e-05	-27.3972602739726	chr5	14539410	14540801	1392	+	exon:129158	uc008wmh.3	26875	mm10_genes_exons
chr5	14540622	14540622	1	-	1.34912996339618e-05	-27.3972602739726	chr5	14539410	14540801	1392	+	exon:129178	uc008wmi.2	26875	mm10_genes_exons
chr3	58417179	58417179	1	+	0.00242896358309429	-27.4093722369584	chr3	58415689	58417613	1925	+	exon:77548	uc008php.1	72033	mm10_genes_exons
chr3	58417179	58417179	1	+	0.00242896358309429	-27.4093722369584	chr3	58415689	58417613	1925	+	exon:77552	uc008phq.1	72033	mm10_genes_exons
chr3	58417179	58417179	1	+	0.00242896358309429	-27.4093722369584	chr3	58415689	58417613	1925	+	exon:77555	uc008phr.1	72033	mm10_genes_exons
chr5	124839694	124839694	1	+	0.000171120415593556	-27.4105411598801	chr5	124839661	124839807	147	-	exon:157277	uc008zqr.1	215707	mm10_genes_exons
chr9	58220455	58220455	1	+	8.52174429243519e-07	-27.4220032840723	chr9	58217180	58220564	3385	-	exon:268632	uc009pwn.2	18854	mm10_genes_exons
chr9	58220455	58220455	1	+	8.52174429243519e-07	-27.4220032840723	chr9	58217180	58220564	3385	-	exon:268641	uc009pwo.2	18854	mm10_genes_exons
chr9	58220455	58220455	1	+	8.52174429243519e-07	-27.4220032840723	chr9	58217180	58220569	3390	-	exon:268650	uc009pwp.2	18854	mm10_genes_exons
chr9	58220455	58220455	1	+	8.52174429243519e-07	-27.4220032840723	chr9	58217180	58220569	3390	-	exon:268658	uc009pwq.2	18854	mm10_genes_exons
chrX	37878038	37878038	1	-	0.000246206824713174	-27.4566141822779	chrX	37877850	37878573	724	-	exon:494348	uc009szi.1	434768	mm10_genes_exons
chr11	98908760	98908760	1	+	0.000831612809876341	-27.4761904761905	chr11	98908637	98908830	194	+	exon:315458	uc007lhu.1	23834	mm10_genes_exons
chr11	98908760	98908760	1	+	0.000831612809876341	-27.4761904761905	chr11	98908637	98908830	194	+	exon:315470	uc007lhv.1	23834	mm10_genes_exons
chr11	98908760	98908760	1	+	0.000831612809876341	-27.4761904761905	chr11	98908637	98908830	194	+	exon:315483	uc007lhw.1	23834	mm10_genes_exons
chr6	116022116	116022116	1	+	7.41009460221764e-18	-27.4896937573616	chr6	116018618	116022401	3784	-	exon:181908	uc009djo.2	330401	mm10_genes_exons
chr6	116022116	116022116	1	+	7.41009460221764e-18	-27.4896937573616	chr6	116018618	116022401	3784	-	exon:181912	uc009djp.2	330401	mm10_genes_exons
chr6	116022116	116022116	1	+	7.41009460221764e-18	-27.4896937573616	chr6	116018618	116022401	3784	-	exon:181917	uc012equ.1	330401	mm10_genes_exons
chr6	116022116	116022116	1	+	7.41009460221764e-18	-27.4896937573616	chr6	116018618	116022401	3784	-	exon:181923	uc009djq.2	330401	mm10_genes_exons
chr13	55247830	55247830	1	-	1.68358177068732e-06	-27.5058275058275	chr13	55245518	55248077	2560	+	exon:361306	uc007qqd.1	18193	mm10_genes_exons
chr13	55247830	55247830	1	-	1.68358177068732e-06	-27.5058275058275	chr13	55245518	55248077	2560	+	exon:361349	uc007qqj.1	18193	mm10_genes_exons
chr4	108030803	108030803	1	+	0.000570002717699978	-27.5249722530522	chr4	108030688	108030986	299	-	exon:119974	uc033idk.1	242608	mm10_genes_exons
chr2	35057431	35057431	1	+	0.000603573864747456	-27.5341130604289	chr2	35057243	35057435	193	-	exon:57508	uc008jjn.2	15139	mm10_genes_exons
chr9	44454082	44454082	1	+	0.00018917444604662	-27.5402414486922	chr9	44454062	44454193	132	-	exon:266323	uc009pds.1	22269	mm10_genes_exons
chr14	101640456	101640456	1	-	5.57548211866098e-09	-27.5862068965517	chr14	101640389	101640471	83	-	exon:392528	uc007uvt.2	66200	mm10_genes_exons
chr14	101640456	101640456	1	-	5.57548211866098e-09	-27.5862068965517	chr14	101640389	101640471	83	-	exon:392532	uc011zpi.1	66200	mm10_genes_exons
chr14	101640456	101640456	1	-	5.57548211866098e-09	-27.5862068965517	chr14	101640389	101640471	83	-	exon:392535	uc007uvu.2	66200	mm10_genes_exons
chr17	39843827	39843827	1	-	9.90246780797917e-06	-27.605459057072	chr17	39843594	39846272	2679	+	exon:437335	uc012ath.2	NA	mm10_genes_exons
chr9	72856822	72856822	1	-	7.60266296468492e-05	-27.6065449010655	chr9	72856775	72857080	306	+	exon:255408	uc009qqh.1	235472	mm10_genes_exons
chr6	72356299	72356299	1	-	2.30390855942063e-06	-27.610912799592	chr6	72356131	72356312	182	+	exon:167308	uc009cih.1	232086	mm10_genes_exons
chr18	35627126	35627126	1	+	0.000296048448601598	-27.6380535811919	chr18	35627102	35627227	126	-	exon:462477	uc008eml.2	20522	mm10_genes_exons
chr11	59548846	59548846	1	-	4.11112978411452e-05	-27.6430348258707	chr11	59547990	59549745	1756	+	exon:306421	uc007jeh.1	216799	mm10_genes_exons
chr11	59548846	59548846	1	-	4.11112978411452e-05	-27.6430348258707	chr11	59547990	59549745	1756	+	exon:306431	uc007jei.1	216799	mm10_genes_exons
chr10	80826804	80826804	1	+	2.28449973086399e-05	-27.6470588235294	chr10	80826656	80826905	250	+	exon:284593	uc033frg.1	18245	mm10_genes_exons
chr10	80826804	80826804	1	+	2.28449973086399e-05	-27.6470588235294	chr10	80826656	80826905	250	+	exon:284599	uc056yhp.1	18245	mm10_genes_exons
chr9	40532497	40532497	1	-	5.05863936156696e-07	-27.6511461783233	chr9	40532177	40533620	1444	+	exon:250900	uc009ozs.1	NA	mm10_genes_exons
chr1	84383804	84383804	1	+	0.000115704297387735	-27.6515151515151	chr1	84383785	84384031	247	-	exon:21886	uc007bsw.1	227325	mm10_genes_exons
chr6	52246407	52246407	1	+	6.01877334034877e-12	-27.6595744680851	chr6	52246315	52246531	217	+	exon:165941	uc009byp.2	15397	mm10_genes_exons
chr9	72856851	72856851	1	-	8.25122299450983e-05	-27.733451536643	chr9	72856775	72857080	306	+	exon:255408	uc009qqh.1	235472	mm10_genes_exons
chr11	73176018	73176018	1	+	2.12787877173385e-09	-27.7639854352863	chr11	73175503	73176751	1249	-	exon:328578	uc011xyo.1	66048	mm10_genes_exons
chr11	73176018	73176018	1	+	2.12787877173385e-09	-27.7639854352863	chr11	73175503	73176751	1249	-	exon:328580	uc007kab.2	66048	mm10_genes_exons
chr4	141003164	141003164	1	+	7.1287309722998e-09	-27.7777777777778	chr4	141003151	141003275	125	+	exon:111067	uc012dnx.1	74772	mm10_genes_exons
chr4	141003164	141003164	1	+	7.1287309722998e-09	-27.7777777777778	chr4	141003151	141003275	125	+	exon:111091	uc008vnn.2	74772	mm10_genes_exons
chr4	141003164	141003164	1	+	7.1287309722998e-09	-27.7777777777778	chr4	141003151	141003275	125	+	exon:111120	uc008vno.2	74772	mm10_genes_exons
chr8	35590974	35590974	1	-	0.00811931586591929	-27.7777777777778	chr8	35587798	35591358	3561	+	exon:226730	uc009lla.1	52065	mm10_genes_exons
chr8	35590974	35590974	1	-	0.00811931586591929	-27.7777777777778	chr8	35588956	35591086	2131	+	exon:226733	uc009llb.1	52065	mm10_genes_exons
chr16	58732988	58732988	1	-	1.71194678472496e-10	-27.7914614121511	chr16	58732839	58734247	1409	+	exon:420452	uc007zoc.2	224250	mm10_genes_exons
chr16	58732988	58732988	1	-	1.71194678472496e-10	-27.7914614121511	chr16	58732839	58734247	1409	+	exon:420458	uc007zod.2	224250	mm10_genes_exons
chr16	58732988	58732988	1	-	1.71194678472496e-10	-27.7914614121511	chr16	58732839	58734247	1409	+	exon:420464	uc029sxs.1	224250	mm10_genes_exons
chr16	58732988	58732988	1	-	1.71194678472496e-10	-27.7914614121511	chr16	58732839	58734247	1409	+	exon:420469	uc029sxt.1	224250	mm10_genes_exons
chr16	58732988	58732988	1	-	1.71194678472496e-10	-27.7914614121511	chr16	58732839	58734247	1409	+	exon:420473	uc029sxu.1	224250	mm10_genes_exons
chr17	56318111	56318111	1	+	6.60951896688969e-06	-27.7997364953887	chr17	56317991	56318150	160	+	exon:438759	uc008dbp.2	18140	mm10_genes_exons
chr17	56318111	56318111	1	+	6.60951896688969e-06	-27.7997364953887	chr17	56317991	56318150	160	+	exon:438776	uc008dbq.2	18140	mm10_genes_exons
chr17	56318111	56318111	1	+	6.60951896688969e-06	-27.7997364953887	chr17	56317991	56318150	160	+	exon:438793	uc008dbr.1	18140	mm10_genes_exons
chr17	56318111	56318111	1	+	6.60951896688969e-06	-27.7997364953887	chr17	56317991	56318150	160	+	exon:438810	uc008dbs.1	18140	mm10_genes_exons
chr10	80826757	80826757	1	+	1.91658603547036e-05	-27.8362573099415	chr10	80826656	80826905	250	+	exon:284593	uc033frg.1	18245	mm10_genes_exons
chr10	80826757	80826757	1	+	1.91658603547036e-05	-27.8362573099415	chr10	80826656	80826905	250	+	exon:284599	uc056yhp.1	18245	mm10_genes_exons
chr9	35118287	35118287	1	-	3.93719066604086e-05	-27.8799019607843	chr9	35117369	35118346	978	+	exon:250422	uc009oso.1	78934	mm10_genes_exons
chr9	35118287	35118287	1	-	3.93719066604086e-05	-27.8799019607843	chr9	35116754	35120310	3557	+	exon:250427	uc057cdd.1	NA	mm10_genes_exons
chr9	43803601	43803601	1	-	3.02157914227742e-08	-27.906976744186	chr9	43803472	43807461	3990	+	exon:250990	uc009pbj.1	58235	mm10_genes_exons
chr5	147580343	147580343	1	-	2.11588498387021e-07	-27.9411764705882	chr5	147580302	147580424	123	-	exon:161297	uc009aoh.1	14254	mm10_genes_exons
chr4	134357618	134357618	1	+	0.000141331457342145	-27.9442802870409	chr4	134356373	134357830	1458	-	exon:124297	uc008vex.2	56219	mm10_genes_exons
chr4	134357618	134357618	1	+	0.000141331457342145	-27.9442802870409	chr4	134356373	134357830	1458	-	exon:124308	uc012dmu.1	56219	mm10_genes_exons
chr17	39847714	39847714	1	+	0.00548658457675335	-27.981220657277	chr17	39846561	39848094	1534	+	exon:437337	uc012ath.2	NA	mm10_genes_exons
chr13	119488271	119488271	1	+	3.47459808439772e-06	-27.9874213836478	chr13	119487257	119488384	1128	-	exon:374230	uc007rzk.2	67304	mm10_genes_exons
chr6	98018000	98018000	1	+	1.03667708102743e-05	-28.0275836009824	chr6	98017774	98021358	3585	+	exon:169383	uc009daz.2	17342	mm10_genes_exons
chr6	98018000	98018000	1	+	1.03667708102743e-05	-28.0275836009824	chr6	98017774	98021358	3585	+	exon:169393	uc009dba.2	17342	mm10_genes_exons
chr6	98018000	98018000	1	+	1.03667708102743e-05	-28.0275836009824	chr6	98017774	98021358	3585	+	exon:169404	uc009dbd.2	17342	mm10_genes_exons
chr6	98018000	98018000	1	+	1.03667708102743e-05	-28.0275836009824	chr6	98017774	98021358	3585	+	exon:169413	uc009dbe.2	17342	mm10_genes_exons
chr7	44304276	44304276	1	+	0.00023022018388857	-28.0555555555556	chr7	44303766	44304986	1221	-	exon:211032	uc009gpa.2	20256	mm10_genes_exons
chr7	44304276	44304276	1	+	0.00023022018388857	-28.0555555555556	chr7	44303766	44304986	1221	-	exon:211036	uc009gpb.2	20256	mm10_genes_exons
chr19	4932564	4932564	1	-	0.000420692472731902	-28.0566280566281	chr19	4929717	4934013	4297	-	exon:474847	uc056zhe.1	NA	mm10_genes_exons
chr19	4932564	4932564	1	-	0.000420692472731902	-28.0566280566281	chr19	4931855	4932867	1013	-	exon:474853	uc008gbs.2	240518	mm10_genes_exons
[truncated: 1,851 more rows]

## Sheet: Table S4
Table S4
[truncated: 3,221 more rows]

## Sheet: Table S5
Table S5
[truncated: 478 more rows]

## Sheet: Table S6
Table S6
[truncated: 4,211 more rows]

## Sheet: Table S7
Table S7
[truncated: 1,832 more rows]

## Sheet: Table S8
Table S8
[truncated: 2,860 more rows]
